# Supplementary material for: Plasma Proteome Signature to Predict the Outcome of Breast Cancer Patients Receiving Neoadjuvant Chemotherapy
Source: Cancers (Basel). 2021 Dec 14;13(24):6267. doi: 10.3390/cancers13246267 (PMC8699627; doi:10.3390/cancers13246267)
Supplement: Supplementary file 1 [file cancers-13-06267-s001.zip]

Archive with 8 entries (7 files):
- cancers-1473468-supplementary/
- cancers-1473468-supplementary/Supplementary Figures.pdf
- cancers-1473468-supplementary/Supplementary Table S1.xlsx
- cancers-1473468-supplementary/Supplementary Table S2.xlsx
- cancers-1473468-supplementary/Supplementary Table S3.xlsx
- cancers-1473468-supplementary/Supplementary Table S4.xlsx
- cancers-1473468-supplementary/Supplementary Table S5.xlsx
- cancers-1473468-supplementary/Supplementary Table S6.pdf
