# Supplementary material for: Plasma Proteome Signature to Predict the Outcome of Breast Cancer Patients Receiving Neoadjuvant Chemotherapy
Source: Cancers (Basel). 2021 Dec 14;13(24):6267. doi: 10.3390/cancers13246267 (PMC8699627; doi:10.3390/cancers13246267)
Supplement: Supplementary file 1 [file cancers-13-06267-s001.zip › cancers-1473468-supplementary/Supplementary Table S1.xlsx]

## Sheet: Supplementary Table S1
Supplementary Table S1. Demographic and clinical characteristics of the 51 breast cancer patients with or without pCR.
Sample index	Group (PCR: pathological complete response, NPCR: non-PCR)	Gender	Age at diagnosis	Subtype	RECIST	Surgery	Radiation Therapy	HT_compliance	Metastasis	Distant metastasis-free survival (Month)	Death	Ovarll Survival (Month)	Recurrence	Disease-free survival (Month)
PCR1	PCR	Female	49	HER2	PR	BCS	Y	Y	0	52	0	52	0	52
PCR2	PCR	Female	46	TN	CR	BCS	Y	X	0	77	0	77	1	10
PCR3	PCR	Female	41	HR+HER2+	PR	BCS	Y	Y	0	53	0	53	0	53
PCR4	PCR	Female	37	HR+HER2-	CR	BCS	Y	N	0	69	0	69	0	69
PCR5	PCR	Female	37	TN	CR	BCS	Y	X	0	65	0	65	0	65
PCR6	PCR	Female	45	TN	CR	BCS	Y	X	0	65	0	65	0	65
PCR7	PCR	Female	40	HR+HER2-	PR	BCS	Y	Y	0	74	0	74	0	74
PCR8	PCR	Female	49	TN	PR	BCS	Y	X	0	69	0	69	0	69
PCR9	PCR	Female	49	TN	CR	BCS	Y	X	0	81	0	81	0	81
PCR10	PCR	Female	60	HR+HER2+	PR	Mastectomy	Y	Y	0	53	0	53	0	53
PCR11	PCR	Female	66	HR+HER2+	CR	Mastectomy	Y	Y	0	51	0	51	0	51
PCR12	PCR	Female	48	TN	CR	BCS	Y	X	0	61	0	61	0	61
PCR13	PCR	Female	46	TN	PR	BCS	Y	X	0	52	0	52	0	52
PCR14	PCR	Female	46	HER2	PR	BCS	Y	Y	0	42	0	42	0	42
PCR15	PCR	Female	51	TN	CR	BCS	Y	X	0	54	0	54	0	54
NPCR1	NPCR	Female	43	HR+HER2-	PR	Mastectomy	Y	Y	0	51	0	51	0	51
NPCR2	NPCR	Female	50	TN	PR	BCS	Y	X	1	10	0	56	1	10
NPCR3	NPCR	Female	45	TN	PD	Mastectomy	Y	X	1	3	1	20	1	3
NPCR4	NPCR	Female	45	HER2	PR	Mastectomy	N	X	0	55	0	55	0	55
NPCR5	NPCR	Female	51	TN	PR	BCS	Y	X	1	52	0	54	1	52
NPCR6	NPCR	Female	58	HR+HER2-	PR	Mastectomy	Y	Y	1	30	1	32	1	30
NPCR7	NPCR	Female	49	HR+HER2-	PR	BCS	Y	Y	0	81	0	81	0	81
NPCR8	NPCR	Female	45	HR+HER2-	PR	BCS	Y	Y	0	83	0	83	0	83
NPCR9	NPCR	Female	48	TN	PR	Mastectomy	Y	X	0	59	0	59	0	59
NPCR10	NPCR	Female	35	TN	PD	BCS	Y	X	1	2	1	4	1	2
NPCR11	NPCR	Female	41	HR+HER2-	PR	Mastectomy	Y	Y	0	47	0	47	0	47
NPCR12	NPCR	Female	47	HR+HER2-	PR	Mastectomy	N	Y	0	52	0	52	0	52
NPCR13	NPCR	Female	42	TN	PR	BCS	Y	X	1	8	1	8	1	8
NPCR14	NPCR	Female	59	HER2	PR	BCS	Y	X	0	56	0	56	0	56
NPCR15	NPCR	Female	45	HR+HER2-	CR	BCS	Y	Y	0	56	0	56	0	56
NPCR16	NPCR	Female	47	HR+HER2-	PR	Mastectomy	N	Y	0	60	0	60	0	60
NPCR17	NPCR	Female	32	HR+HER2-	CR	Mastectomy	Y	Y	0	47	0	47	1	35
NPCR18	NPCR	Female	35	TN	PR	BCS	Y	X	0	65	0	65	0	65
NPCR19	NPCR	Female	46	HER2	PR	Mastectomy	N	X	0	48	0	48	0	48
NPCR20	NPCR	Female	42	HR+HER2+	PR	Mastectomy	Y	Y	1	18	1	38	1	18
NPCR21	NPCR	Female	42	HR+HER2-	PR	Mastectomy	Y	Y	0	52	0	52	0	52
NPCR22	NPCR	Female	57	HR+HER2-	PR	Mastectomy	Y	Y	0	60	0	60	0	60
NPCR23	NPCR	Female	42	TN	PR	BCS	Y	X	0	14	0	14	0	14
NPCR24	NPCR	Female	45	HR+HER2-	PR	BCS	Y	Y	0	53	0	53	0	53
NPCR25	NPCR	Female	49	TN	PR	Mastectomy	N	X	0	60	0	60	0	60
NPCR26	NPCR	Female	44	HR+HER2-	PR	BCS	Y	Y	1	35	0	82	1	35
NPCR27	NPCR	Female	49	HR+HER2+	PR	BCS	Y	Y	0	55	0	55	0	55
NPCR28	NPCR	Female	43	HR+HER2-	PR	Mastectomy	Y	Y	1	11	0	67	1	11
NPCR29	NPCR	Female	40	HR+HER2-	PR	Mastectomy	Y	Y	1	17	0	68	1	17
NPCR30	NPCR	Female	53	TN	PR	Mastectomy	N	X	1	19	1	36	1	19
NPCR31	NPCR	Female	47	HR+HER2-	PR	Mastectomy	Y	Y	0	48	0	48	0	48
NPCR32	NPCR	Female	36	TN	PR	BCS	Y	X	1	25	1	37	1	25
NPCR33	NPCR	Female	47	HR+HER2-	PR	Mastectomy	Y	Y	0	42	0	42	0	42
NPCR34	NPCR	Female	46	TN	CR	Mastectomy	Y	X	0	34	0	34	0	34
NPCR35	NPCR	Female	51	TN	PR	BCS	Y	X	0	27	1	28	1	18
NPCR36	NPCR	Female	37	HR+HER2-	PR	BCS	Y	Y	0	51	0	51	0	51
