# Supplementary material for: Plasma Proteome Signature to Predict the Outcome of Breast Cancer Patients Receiving Neoadjuvant Chemotherapy
Source: Cancers (Basel). 2021 Dec 14;13(24):6267. doi: 10.3390/cancers13246267 (PMC8699627; doi:10.3390/cancers13246267)
Supplement: Supplementary file 1 [file cancers-13-06267-s001.zip › cancers-1473468-supplementary/Supplementary Table S2.xlsx]

## Sheet: Supplementary Table S2
Supplementary Table S2. Normalized abundance of 305 plasma proteins in 51 breast patients with or without pCR.
Uniprot Accession	Protein Name	Gene Name	PCR1	PCR2	PCR3	PCR4	PCR5	PCR6	PCR7	PCR8	PCR9	PCR10	PCR11	PCR12	PCR13	PCR14	PCR15	NPCR1	NPCR2	NPCR3	NPCR4	NPCR5	NPCR6	NPCR7	NPCR8	NPCR9	NPCR10	NPCR11	NPCR12	NPCR13	NPCR14	NPCR15	NPCR16	NPCR17	NPCR18	NPCR19	NPCR20	NPCR21	NPCR22	NPCR23	NPCR24	NPCR25	NPCR26	NPCR27	NPCR28	NPCR29	NPCR30	NPCR31	NPCR32
Q14126	Desmoglein-2 (Cadherin family member 5) (HDGC)	DSG2	19.1283	23.3677	18.751	21.5615	17.1785	17.879	22.334	18.173	19.6895	20.4749	22.0325	19.5084	19.1152	19.1264	19.3688	20.4596	23.5143	18.2846	22.6029	24.954	21.2213	23.191	21.8083	17.8992	17.6645	23.6932	21.9278	20.6108	22.378	17.7151	17.4512	21.8823	15.6145	20.4875	16.3677	19.1802	20.9327	16.6078	16.8085	20.3521	18.8945	16.2206	19.8502	16.3301	21.0025	16.4475	19.6742
P01833	Polymeric immunoglobulin receptor (PIgR) (Poly-Ig receptor) (Hepatocellular carcinoma-associated protein TB6) [Cleaved into: Secretory component]	PIGR	20.3587	22.647	17.8864	21.964	20.9467	21.0159	20.7784	20.8369	19.5792	22.35	20.8859	22.7553	23.0553	20.6424	23.2105	24.0059	22.6549	20.9282	21.7182	23.9478	23.6362	23.397	23.7017	20.6832	21.6865	23.9079	23.3963	23.7255	21.0377	21.5179	21.0029	23.9451	21.1604	21.091	21.8316	22.92	19.7419	22.7121	21.5483	22.3878	22.331	22.118	17.3601	23.157	19.769	22.8675	21.8662
Q10588	ADP-ribosyl cyclase/cyclic ADP-ribose hydrolase 2 (EC 3.2.2.6) (ADP-ribosyl cyclase 2) (Bone marrow stromal antigen 1) (BST-1) (Cyclic ADP-ribose hydrolase 2) (cADPr hydrolase 2) (CD antigen CD157)	BST1	21.1931	19.8796	19.4072	19.3337	19.9672	20.8354	19.1319	19.1516	19.2439	17.1784	19.2509	18.5481	18.934	19.4612	20.2707	20.2835	20.1451	20.2201	20.8661	19.8411	19.7906	17.3747	20.2865	20.0575	18.0353	19.7109	18.1129	19.3979	19.1673	19.3186	22.9567	19.5211	20.0267	18.7422	19.3449	20.4382	22.6639	20.8572	19.8456	17.8557	19.4264	19.9298	19.8277	19.7658	19.3485	19.6934	18.1962
P08637	Low affinity immunoglobulin gamma Fc region receptor III-A (CD16a antigen) (Fc-gamma RIII-alpha) (Fc-gamma RIII) (Fc-gamma RIIIa) (FcRIII) (FcRIIIa) (FcR-10) (IgG Fc receptor III-2) (CD antigen CD16a)	FCGR3A	20.61	18.4938	17.4424	20.2628	21.0215	21.8321	18.8349	18.3283	20.8186	18.5273	20.0671	17.5906	18.3861	19.542	22.1538	19.8248	23.5925	23.6236	22.8622	21.5172	21.5916	21.9087	21.7155	22.4849	19.8469	20.8828	20.841	21.2094	23.0474	21.1916	20.4976	19.9822	22.3715	18.2638	20.9436	19.362	20.9377	19.2339	21.3264	17.5117	21.7269	21.6887	18.3755	19.6899	18.3066	20.01	18.4729
P11226	Mannose-binding protein C (MBP-C) (Collectin-1) (MBP1) (Mannan-binding protein) (Mannose-binding lectin)	MBL2	23.7884	22.4907	23.1226	23.3357	23.7517	23.1052	23.3416	23.3362	17.8192	23.4406	23.9842	23.9302	17.315	22.319	22.3821	25.1512	24.706	23.4364	24.1391	24.6683	22.3537	23.8552	22.104	23.7405	24.2321	23.9098	21.943	24.3205	23.3895	24.2535	24.4055	23.6933	24.5208	22.3706	24.7998	23.6124	26.2178	24.749	24.1151	24.8623	24.8743	24.3365	25.8436	24.6007	25.1163	23.9442	22.053
Q9NQ79	Cartilage acidic protein 1 (68 kDa chondrocyte-expressed protein) (CEP-68) (ASPIC)	CRTAC1	24.8451	24.8282	21.4957	23.2551	27.1518	23.7333	24.1555	24.0934	23.9141	24.1124	21.8742	23.0371	26.4736	24.3989	23.0735	25.0414	24.5058	24.0293	26.494	23.5941	23.9945	24.5443	23.7637	22.8387	27.2374	23.7202	24.3674	24.6364	23.0121	23.6223	27.3801	24.2548	23.7061	23.9027	24.0792	26.8174	21.5598	23.9405	24.1179	21.6005	24.7785	26.3696	18.105	26.7625	22.2959	27.1435	22.4309
Q16706	Alpha-mannosidase 2 (EC 3.2.1.114) (Golgi alpha-mannosidase II) (AMan II) (Man II) (Mannosidase alpha class 2A member 1) (Mannosyl-oligosaccharide 1,3-1,6-alpha-mannosidase)	MAN2A1	19.3711	20.5384	21.1988	20.0751	22.1999	19.2419	20.0624	20.7916	20.2606	20.4909	19.5907	22.2638	19.4546	20.8321	21.3997	18.7819	20.0781	20.5406	21.9826	19.5479	20.053	20.0634	20.9107	21.0478	20.4658	20.8564	20.6108	20.7439	18.6404	23.7409	22.196	20.765	24.4258	23.6493	20.9564	24.6898	22.7136	20.5466	21.2098	19.7309	20.5509	21.6579	15.1002	24.1488	19.0365	23.8901	22.933
Q9NPY3	Complement component C1q receptor (C1q/MBL/SPA receptor) (C1qR) (C1qR(p)) (C1qRp) (CDw93) (Complement component 1 q subcomponent receptor 1) (Matrix-remodeling-associated protein 4) (CD antigen CD93)	CD93	16.7872	17.8754	17.7895	15.9272	19.4405	19.7769	17.3185	16.9134	19.1276	16.7802	15.1342	16.8986	20.29	16.8614	15.1755	18.5481	19.6136	18.7273	18.1727	17.4858	16.1058	17.7594	16.0216	20.6939	19.391	16.8685	18.0329	17.3929	20.4197	19.7371	20.882	17.6302	20.8671	16.8542	17.5793	18.421	17.8923	20.9873	17.5735	15.5943	17.738	19.9958	15.4906	18.8101	17.467	19.766	19.1424
P05109	Protein S100-A8 (Calgranulin-A) (Calprotectin L1L subunit) (Cystic fibrosis antigen) (CFAG) (Leukocyte L1 complex light chain) (Migration inhibitory factor-related protein 8) (MRP-8) (p8) (S100 calcium-binding protein A8) (Urinary stone protein band A)	S100A8	21.2341	20.9734	18.7123	22.3167	22.1024	22.2981	22.4025	22.5871	22.1811	22.0397	21.2253	21.5099	21.9074	22.0957	22.2107	21.7293	21.9501	21.1447	20.9319	23.1185	21.8987	22.6635	22.1633	22.4742	20.9344	21.6808	22.6381	22.2114	19.3362	21.8244	22.5599	22.0403	21.8515	21.299	22.7687	22.0159	15.9617	22.7421	21.9834	20.9004	23.0169	21.4379	16.4064	22.8662	23.1803	22.3784	21.7226
P21333	Filamin-A (FLN-A) (Actin-binding protein 280) (ABP-280) (Alpha-filamin) (Endothelial actin-binding protein) (Filamin-1) (Non-muscle filamin)	FLNA	23.3517	23.5673	22.2865	23.0325	22.6413	26.8206	23.4673	23.9846	22.3342	25.3503	22.7723	20.714	24.7089	24.8348	23.0175	23.6721	23.8601	23.4189	23.0259	25.3004	23.9371	23.8682	24.2598	24.4437	23.8098	25.3521	25.3887	25.1463	20.3163	24.6387	23.5645	24.8924	22.9843	23.5395	24.6615	23.7714	20.8192	24.0674	25.2718	21.8503	24.5716	23.838	22.3306	23.9324	23.2874	24.3636	22.1885
P01042.2	Kininogen-1 (Alpha-2-thiol proteinase inhibitor) (Fitzgerald factor) (High molecular weight kininogen) (HMWK) (Williams-Fitzgerald-Flaujeac factor) [Cleaved into: Kininogen-1 heavy chain; T-kinin (Ile-Ser-Bradykinin); Bradykinin (Kallidin I); Lysyl-bradykinin (Kallidin II); Kininogen-1 light chain; Low molecular weight growth-promoting factor]	KNG1.2	24.6079	17.3862	26.0704	22.4788	25.5854	23.2098	21.7599	19.8908	18.1181	20.9511	24.3872	18.3909	20.1151	21.1524	17.886	24.884	24.9423	24.971	24.4834	22.0317	22.8887	21.3591	22.1155	23.0133	25.7888	22.3747	21.4414	20.9681	22.3233	25.0228	24.665	20.2494	21.8413	19.8153	22.201	19.0123	25.2516	20.2423	20.2864	23.9822	22.2975	24.8915	24.6637	21.0399	24.4175	19.8818	18.9204
P08253	72 kDa type IV collagenase (EC 3.4.24.24) (72 kDa gelatinase) (Gelatinase A) (Matrix metalloproteinase-2) (MMP-2) (TBE-1) [Cleaved into: PEX]	MMP2	20.2275	21.1894	16.6645	20.5745	21.512	21.9906	20.5245	20.0842	19.1569	20.6692	16.1859	17.6228	14.9271	20.2969	20.7721	19.8363	20.2507	20.1335	21.93	20.361	19.8718	20.5992	20.8978	21.8508	20.4087	20.9581	20.7007	20.1363	21.5627	22.6937	21.1652	20.7498	20.2302	19.117	20.4749	21.9375	15.5447	22.3763	20.9694	14.548	20.3809	22.0976	18.9071	22.2083	18.4437	21.2928	21.0632
Q13449	Limbic system-associated membrane protein (LSAMP) (IgLON family member 3)	LSAMP	17.8381	16.9034	16.0502	18.8363	20.1768	14.8582	17.8489	18.6689	17.3846	17.1544	17.381	18.9142	17.3795	19.3699	21.412	19.1433	18.7174	17.9874	18.5413	17.5008	19.5919	18.7245	17.9229	19.0435	19.6352	17.9422	18.5579	20.2975	20.2677	20.0455	20.2492	18.3338	17.2398	18.1606	17.3982	18.1734	19.0526	19.3768	17.7521	19.3956	17.5405	18.35	18.2386	18.4201	17.2927	18.5002	16.4786
Q8NCS7	Choline transporter-like protein 5 (Solute carrier family 44 member 5)	SLC44A5	23.6807	24.8967	22.1678	24.7144	25.1204	25.5451	24.566	23.415	23.7591	22.7206	23.1937	22.1847	23.181	24.7286	24.0915	25.1868	24.5698	23.6768	24.3162	23.9305	24.6699	24.9235	24.6235	24.9849	24.4429	25.2763	24.6624	24.7857	25.8908	24.9898	25.7017	25.4792	25.047	24.0849	24.8883	24.226	24.0088	23.0926	25.723	22.9771	24.4441	24.8209	23.6345	23.4646	23.4403	23.912	24.3176
Q8IZF2	Adhesion G protein-coupled receptor F5 (G-protein coupled receptor 116)	ADGRF5	18.9531	16.3422	18.5932	18.2675	19.9011	17.4389	16.2902	18.7827	19.8874	20.2457	18.5636	19.5614	19.8654	18.1869	19.253	18.318	17.5708	17.5086	19.2472	17.7048	17.9605	17.7365	17.2788	20.7151	20.4179	17.3882	17.7373	18.7999	20.143	21.6146	20.3659	17.3348	18.3055	17.2497	17.8229	21.0482	18.1704	20.7677	18.0719	20.2855	16.3789	21.1284	20.0824	20.0433	16.9185	20.8907	18.7564
Q9Y5C1	Angiopoietin-related protein 3 (Angiopoietin-5) (ANG-5) (Angiopoietin-like protein 3) [Cleaved into: ANGPTL3(17-221); ANGPTL3(17-224)]	ANGPTL3	19.5876	19.7602	19.6888	19.9662	21.0663	17.9663	19.7848	19.9749	20.2429	20.8525	19.4658	21.4886	20.3848	20.4276	20.9822	20.0425	22.6343	22.2753	20.3214	22.2483	19.7633	19.7846	20.1415	17.0772	17.8775	22.637	22.3845	22.7224	19.5724	19.9002	18.2709	22.6797	19.6273	21.658	23.0831	20.3611	16.7214	19.9119	23.1825	17.516	19.8439	20.3821	19.6627	20.2424	18.1626	20.9584	19.4441
P07237	Protein disulfide-isomerase (PDI) (EC 5.3.4.1) (Cellular thyroid hormone-binding protein) (Prolyl 4-hydroxylase subunit beta) (p55)	P4HB	17.2459	18.9205	16.9017	18.0279	18.3276	20.2318	19.7906	17.7782	18.0846	16.3219	20.0741	13.6159	17.7205	16.8072	17.7148	18.8716	19.8744	19.4002	17.3616	18.3601	18.6327	19.0126	18.2541	19.0088	18.3492	19.1593	18.9938	19.2716	19.0904	21.4112	18.9738	18.5648	21.2163	13.7303	18.8269	19.0473	22.1156	18.895	19.1075	17.4433	18.587	15.9799	19.3108	17.6675	21.6864	18.7356	18.0576
P18206	Vinculin (Metavinculin) (MV)	VCL	21.5751	21.8629	20.0327	22.356	22.8615	21.2209	22.1808	22.1996	21.2218	22.1493	22.7288	21.3727	23.0794	23.1648	21.9319	21.7139	23.6595	21.7368	21.81	23.0911	21.7435	22.4111	22.4262	21.6153	20.9874	23.3663	23.4311	23.0614	20.5599	22.3969	21.6954	22.634	20.3215	22.4153	22.1911	23.8597	25.5996	22.2439	23.2646	22.3534	22.2482	22.3803	21.981	24.8115	22.2692	24.8622	21.9364
P69905	Hemoglobin subunit alpha (Alpha-globin) (Hemoglobin alpha chain)	HBA1	24.3062	27.7165	21.9393	25.2405	25.0058	24.8253	26.7429	25.887	24.2397	24.9405	24.0676	23.1809	24.6456	25.0805	28.9996	26.9087	26.0013	25.6089	25.496	25.5313	26.4311	25.543	25.9706	26.2839	23.1084	26.2454	24.682	25.7397	23.9417	25.6467	25.4124	28.2758	23.2978	23.8449	25.7548	23.0313	21.07	26.7544	25.9099	22.3659	26.6261	25.9545	23.7659	26.3834	25.0634	26.3699	23.1892
P55058	Phospholipid transfer protein (Lipid transfer protein II)	PLTP	23.8922	23.5405	21.9021	24.5427	24.2899	26.5742	24.7246	25.1213	24.9151	24.1415	20.7236	23.2193	23.957	25.2435	24.6843	23.5757	23.195	24.1539	25.7094	24.5666	24.7132	25.0967	25.0848	25.3926	24.1437	25.1766	24.603	24.8088	25.8534	24.8162	25.086	24.4416	25.1101	24.0166	24.78	25.322	24.7261	23.5727	24.9495	24.5787	24.1592	25.6254	22.2908	25.2916	24.1396	24.8137	23.9114
Q13093	Platelet-activating factor acetylhydrolase (PAF acetylhydrolase) (EC 3.1.1.47) (1-alkyl-2-acetylglycerophosphocholine esterase) (2-acetyl-1-alkylglycerophosphocholine esterase) (Group-VIIA phospholipase A2) (gVIIA-PLA2) (LDL-associated phospholipase A2) (LDL-PLA(2)) (PAF 2-acylhydrolase)	PLA2G7	19.8393	20.0491	20.1401	19.8235	21.6531	20.066	19.0066	20.026	20.2161	20.5757	16.6296	19.8878	21.3069	20.9493	20.5435	20.3298	20.8853	21.0167	21.457	19.7581	20.5051	20.1536	19.6631	22.209	19.2751	19.2448	19.5692	20.442	21.4929	21.5333	19.8983	21.1954	21.5387	19.0372	20.5402	20.385	17.331	21.8459	21.2867	19.7319	19.3387	21.2776	17.0638	22.2807	17.8243	21.9667	21.1625
P04745	Amylase Alpha 1A	AMY1A	17.7552	20.0035	22.2174	18.9403	18.3484	20.4384	19.3117	20.0623	14.6425	17.8445	22.3983	19.1458	21.7523	18.6173	19.2314	17.4655	18.7613	18.8489	20.3639	19.5417	19.5889	19.206	19.5552	18.4908	19.3055	20.296	19.5736	19.3746	18.0843	18.9462	19.3927	19.5393	19.5569	13.9321	19.6383	20.7421	20.8427	22.6532	15.5185	22.3564	15.9022	19.2131	21.9056	19.9856	22.1363	21.0298	17.3838
P35443	Thrombospondin-4	THBS4	20.7911	21.1574	23.9175	19.9486	20.0305	17.5206	13.6192	21.3331	19.1312	19.6524	21.2955	20.0365	20.0365	20.5277	19.2405	21.5808	22.2034	21.3299	20.5164	20.2558	21.1019	19.8081	21.1186	20.6456	21.7498	19.8337	19.8454	21.8578	20.6345	20.6434	20.156	19.4892	20.0891	21.5361	20.8912	18.5688	20.5851	18.3411	20.1832	19.7241	19.0548	20.6609	17.9065	19.9815	20.2652	19.6787	16.5241
P12821	Angiotensin-converting enzyme (ACE) (EC 3.2.1.-) (EC 3.4.15.1) (Dipeptidyl carboxypeptidase I) (Kininase II) (CD antigen CD143) [Cleaved into: Angiotensin-converting enzyme, soluble form]	ACE	18.7407	20.3286	20.1594	20.0464	22.4188	20.3341	20.9693	21.2708	20.747	20.3945	23.3394	19.7333	20.7281	20.0893	20.762	23.6956	24.0675	24.1013	20.1982	23.5534	20.9853	23.8233	23.531	20.9392	21.0665	23.8761	23.6557	24.2376	21.0997	20.9701	20.2393	24.0146	20.3112	21.0497	24.3256	21.0897	18.2845	20.7819	24.6552	20.2395	24.0785	20.6541	17.9362	20.0049	21.6062	20.3031	19.9075
P04066	Tissue alpha-L-fucosidase (EC 3.2.1.51) (Alpha-L-fucosidase I) (Alpha-L-fucoside fucohydrolase 1) (Alpha-L-fucosidase 1)	FUCA1	18.7887	18.4241	18.7452	18.943	20.3278	22.1322	18.7545	18.4916	19.4796	18.3614	21.3199	18.3151	18.9354	18.7278	19.1296	18.6522	18.9524	18.8069	20.5953	18.3431	17.6404	18.5946	18.5978	20.6596	18.5066	18.8955	19.1464	18.7198	21.9092	19.6774	20.2751	19.6049	19.158	17.5548	19.2466	19.2746	22.643	19.3699	18.8238	19.2216	19.0441	19.7441	18.4027	19.8386	19.1855	19.4226	18.7364
Q15166	Serum paraoxonase/lactonase 3 (EC 3.1.1.2) (EC 3.1.1.81) (EC 3.1.8.1)	PON3	24.3769	22.185	20.2057	22.4383	20.6555	18.2334	24.0252	24.1937	22.4263	21.5041	22.0753	24.602	25.2385	23.4815	24.2566	24.3447	24.1199	23.9482	23.6804	23.9943	23.7771	22.958	23.5625	20.5453	22.3152	23.5868	22.8652	23.0578	20.4049	22.7577	23.0026	23.9003	22.6211	23.8327	23.8404	24.407	22.6472	19.7538	23.5756	16.9445	24.2647	22.899	23.0667	24.7577	23.0184	23.8721	22.0435
P09960	Leukotriene A-4 hydrolase (LTA-4 hydrolase) (EC 3.3.2.6) (Leukotriene A(4) hydrolase) (Tripeptide aminopeptidase LTA4H) (EC 3.4.11.4)	LTA4H	18.051	20.1634	18.0558	19.2511	20.7587	22.4782	18.0283	18.6484	19.1143	18.9329	17.3604	16.4875	18.2785	18.8892	18.3313	20.9966	19.8606	19.9426	21.8554	20.4459	19.2313	19.9478	20.1179	22.7842	17.6411	19.7175	18.8713	19.8546	24.3319	18.3262	17.815	19.5026	20.2876	17.5519	19.9246	21.3669	17.7873	21.9951	18.9139	16.9392	17.6479	16.8393	15.3908	19.428	16.4963	18.3444	17.2065
P07333	Macrophage colony-stimulating factor 1 receptor (CSF-1 receptor) (CSF-1-R) (CSF-1R) (M-CSF-R) (EC 2.7.10.1) (Proto-oncogene c-Fms) (CD antigen CD115)	CSF1R	18.1922	19.8562	18.1177	21.5219	19.5917	18.1693	20.1963	16.7181	18.3837	18.2756	19.0128	16.776	19.4639	19.3302	18.71	17.2026	20.6806	20.1409	20.0072	19.5888	19.0804	19.2313	18.8075	19.1404	19.228	19.7812	18.8331	18.9256	17.8933	20.2566	20.2984	19.5771	18.8724	18.2541	18.881	19.7616	19.1287	20.1536	19.3032	19.0174	20.7875	19.6745	19.6312	20.0537	20.2398	19.8109	16.9084
P20774	Mimecan (Osteoglycin) (Osteoinductive factor) (OIF)	OGN	18.6434	19.1592	15.9634	18.1982	19.8485	19.904	18.2556	18.6974	18.1339	18.1822	17.2219	18.7788	18.2594	18.5594	18.4375	18.8108	18.6135	17.902	18.8744	18.3573	18.2542	18.8317	19.2327	19.1746	17.9975	18.467	18.6872	18.5813	19.943	20.0616	21.3668	18.7673	19.7298	18.173	18.5529	19.0607	16.8922	19.4899	18.5575	16.7288	18.8033	19.6048	17.4674	18.4508	19.0391	19.4491	17.3949
B9A064	Immunoglobulin lambda-like polypeptide 5 (G lambda-1) (Germline immunoglobulin lambda 1)	IGLL5	28.6587	27.5917	28.9796	28.3199	28.6338	28.9865	28.8993	27.2401	26.6559	27.7443	28.0736	26.9305	27.3549	27.3634	26.5752	27.7421	28.9824	28.5592	28.1062	28.619	28.1369	27.6672	27.6799	28.0409	27.9732	28.2085	28.7208	28.0485	28.0762	28.6956	28.4928	27.6678	26.3986	27.4774	27.7198	26.7132	26.3664	27.8637	27.6361	28.6181	29.2653	28.0297	27.073	26.9096	28.1575	27.0102	26.5905
P06753	Tropomyosin alpha-3 chain (Gamma-tropomyosin) (Tropomyosin-3) (Tropomyosin-5) (hTM5)	TPM3	21.3112	22.4817	21.5536	22.5292	21.4207	20.6036	22.5121	23.3916	20.8841	22.6418	19.5974	20.4777	22.7086	25.3767	22.0553	22.3688	23.2067	23.0732	22.5725	23.4389	22.5587	22.8477	22.4457	22.1809	19.1592	23.5256	23.2696	23.2217	21.3411	23.5163	23.0117	23.1761	21.7944	22.1968	23.1499	18.4457	17.2733	22.9918	23.2502	23.0608	22.7413	20.4232	15.7119	21.0315	21.0729	22.3319	22.6908
Q14624.2	Inter-alpha-trypsin inhibitor heavy chain H4 (ITI heavy chain H4) (ITI-HC4) (Inter-alpha-inhibitor heavy chain 4) (Inter-alpha-trypsin inhibitor family heavy chain-related protein) (IHRP) (Plasma kallikrein sensitive glycoprotein 120) (Gp120) (PK-120) [Cleaved into: 70 kDa inter-alpha-trypsin inhibitor heavy chain H4; 35 kDa inter-alpha-trypsin inhibitor heavy chain H4]	ITIH4.2	17.5039	18.3378	19.84	18.029	17.9306	18.247	18.0074	17.6307	17.1517	16.7923	22.2005	16.0247	21.0781	17.4737	14.9548	16.0734	16.5969	15.9497	18.4832	18.1244	18.315	17.5905	18.011	17.6568	18.4998	17.9813	17.574	17.3484	18.0882	17.6657	17.8727	17.7707	18.0735	16.5926	17.8904	17.3	22.7944	16.8228	17.7074	13.77	18.2853	15.128	22.5225	14.9107	23.0199	16.5676	16.6818
O00533.2	Neural cell adhesion molecule L1-like protein (Close homolog of L1) [Cleaved into: Processed neural cell adhesion molecule L1-like protein]	CHL1.2	22.6168	21.6986	23.8314	21.6027	22.6913	21.1174	21.7465	21.1698	22.2378	21.8811	24.5323	21.3127	22.6892	21.8978	22.1286	22.9912	22.4723	22.0332	22.7925	21.967	21.8021	21.8959	21.9954	21.5873	22.2602	21.7923	22.106	22.5542	22.651	22.3315	22.7061	22.5322	22.5622	22.6045	22.418	22.9433	23.1082	24.5774	22.5849	23.6882	21.9539	24.1459	23.0315	24.1813	23.9548	24.339	20.8813
P17936.2	Insulin-like growth factor-binding protein 3 (IBP-3) (IGF-binding protein 3) (IGFBP-3)	IGFBP3.2	22.2757	22.9859	21.4979	25.0701	25.047	21.7652	24.8978	25.3949	23.6976	22.5509	20.9169	21.6308	22.5627	24.9113	20.8074	22.3813	22.0262	22.452	23.7421	25.4329	24.7181	24.8517	24.4728	22.0995	23.9498	25.9945	25.87	25.6504	20.8938	24.7563	24.9875	25.3816	23.6752	23.5001	25.4724	22.7539	20.7785	22.5204	25.0912	21.2125	25.4308	23.3152	22.5789	23.8021	21.2598	23.9283	23.9749
P43251.2	Biotinidase (Biotinase) (EC 3.5.1.12)	BTD.2	24.0479	25.0146	17.9763	24.5798	25.7004	25.0029	24.0148	24.3431	23.8176	22.4295	23.4013	22.5117	22.8779	24.7312	24.5133	23.8006	24.539	24.1821	25.118	24.4647	24.4748	24.5672	24.6704	24.4911	23.2379	24.69	24.7826	24.1709	25.1142	25.2702	24.9351	24.7777	23.8394	22.5497	24.715	23.4975	23.138	22.7639	24.7556	22.309	24.8628	23.7211	23.4952	23.9802	22.8815	25.0386	23.2048
P80188	Neutrophil gelatinase-associated lipocalin (NGAL) (25 kDa alpha-2-microglobulin-related subunit of MMP-9) (Lipocalin-2) (Oncogene 24p3) (Siderocalin) (p25)	LCN2	19.0172	19.1619	19.3296	21.1461	20.9652	20.1172	20.2797	19.5244	20.4477	19.5399	18.2977	19.268	18.9976	20.6872	19.31	20.9191	20.536	19.035	20.0312	20.8927	20.3894	21.4991	21.1424	19.905	18.9878	20.6981	20.9422	20.5619	19.7809	20.4286	21.0425	20.3874	21.442	22.7539	20.9379	20.9343	18.8128	20.2264	20.7336	18.9727	21.0573	19.7934	20.2347	18.3226	19.9062	18.6712	19.3538
P12830	Cadherin-1 (CAM 120/80) (Epithelial cadherin) (E-cadherin) (Uvomorulin) (CD antigen CD324) [Cleaved into: E-Cad/CTF1; E-Cad/CTF2; E-Cad/CTF3]	CDH1	19.7436	20.6336	16.8986	20.3381	21.2523	20.3836	19.4639	19.3074	19.5268	20.1352	15.6327	19.1012	20.5919	20.641	19.7788	20.9597	20.7756	19.4197	20.8089	20.6117	20.5461	19.8438	20.3104	20.1049	19.6177	20.5965	21.3159	20.2157	20.8692	20.8643	21.0149	20.4358	18.5828	20.8758	20.6381	22.1771	21.8438	19.5323	20.4435	17.384	20.1038	21.2701	19.529	20.6055	16.0089	20.276	19.6469
P60709	Actin, cytoplasmic 1 (Beta-actin) [Cleaved into: Actin, cytoplasmic 1, N-terminally processed]	ACTB	24.0629	25.9521	23.8085	24.775	23.9865	24.1556	24.43	25.0697	24.1789	25	23.3519	24.3208	26.0131	25.7585	24.1272	25.1113	25.2771	23.9558	25.4744	25.9773	24.2248	25.0446	24.3898	24.2473	24.0365	26.1612	26.3134	25.9542	24.3405	25.523	24.9154	24.9263	24.5945	25.2265	24.9625	23.7965	24.5391	24.4961	25.7778	21.0022	24.6941	25.3172	23.8851	24.0855	18.8814	24.895	24.7054
Q9Y490	Talin-1	TLN1	21.9495	21.008	22.1827	20.5446	22.2501	21.2869	20.369	21.726	19.1262	21.0397	21.1435	19.7936	21.4019	22.7511	19.7763	21.7996	22.7686	21.4274	21.0916	23.0362	20.6631	21.7816	20.5334	21.4374	19.0821	23.5652	23.3938	23.2185	23.0028	24.742	22.1839	21.9313	21.3914	21.7839	21.4928	18.9202	18.7411	21.3932	22.7609	26.4035	21.7572	23.0706	25.4007	18.888	21.2218	18.7167	20.7693
P07339	Cathepsin D (EC 3.4.23.5) [Cleaved into: Cathepsin D light chain; Cathepsin D heavy chain]	CTSD	20.604	20.8225	22.6373	20.6756	22.8053	21.9663	21.0416	20.1498	23.7307	22.1695	19.2386	23.6736	23.4746	19.9566	23.3774	21.6276	21.0169	22.9616	21.6883	20.7214	19.4405	20.6501	20.1536	21.3501	23.0976	19.6119	21.0812	20.8333	21.1879	22.909	20.4263	20.0291	24.5296	23.8463	21.1808	22.8397	19.8126	22.8609	21.3824	22.1375	21.4439	23.2735	18.9994	22.731	18.1146	23.1049	22.6602
P18065	Insulin-like growth factor-binding protein 2 (IBP-2) (IGF-binding protein 2) (IGFBP-2)	IGFBP2	23.4285	22.1648	20.1996	21.5897	22.4087	21.3303	20.8525	19.5975	18.9938	19.9313	20.8322	18.5097	19.5709	20.1605	18.778	24.3502	22.4997	22.8308	20.5956	20.8103	21.2879	20.4588	20.4183	20.1438	20.2331	21.4518	21.2262	20.7116	20.7731	19.8334	20.6498	21.2198	17.799	16.8216	19.9794	21.1008	20.9766	20.475	20.1992	18.5242	20.0013	21.8559	20.5635	17.3162	20.4566	19.0126	17.7418
P13591	Neural cell adhesion molecule 1 (N-CAM-1) (NCAM-1) (CD antigen CD56)	NCAM1	22.8753	21.6632	20.0773	21.8028	23.0149	22.7559	21.7222	21.1837	23.1643	22.1868	22.8611	22.1446	22.9547	22.197	22.3529	23.1931	22.7311	22.6753	22.2919	21.9999	22.1056	22.0408	21.8926	22.0819	22.8108	22.0962	22.7075	21.8499	22.6074	23.2052	22.9351	22.0697	24.1651	22.4607	21.547	22.7866	15.3068	23.2131	22.339	23.3139	22.2715	22.7129	21.8703	23.0709	23.7574	22.901	21.0018
P05160	Coagulation factor XIII B chain (Fibrin-stabilizing factor B subunit) (Protein-glutamine gamma-glutamyltransferase B chain) (Transglutaminase B chain)	F13B	26.2217	25.0816	23.3719	25.7179	25.8466	26.0846	25.4988	25.604	25.6988	25.5055	24.3571	24.7024	25.0899	25.9471	25.4741	26.1969	25.9119	25.6534	25.8395	24.9349	26.0142	25.9914	25.9591	25.5429	25.1934	26.2844	25.8123	25.8902	25.7219	25.856	25.186	25.9434	25.2945	24.8963	25.9658	25.3031	25.3328	26.0262	25.9817	25.7954	25.5788	25.8449	24.3964	25.4427	25.7239	25.7398	25.0292
O00187	Mannan-binding lectin serine protease 2 (EC 3.4.21.104) (MBL-associated serine protease 2) (Mannose-binding protein-associated serine protease 2) (MASP-2) [Cleaved into: Mannan-binding lectin serine protease 2 A chain; Mannan-binding lectin serine protease 2 B chain]	MASP2	24.1118	23.7396	23.481	24.1947	24.4916	24.5368	24.5697	24.1591	24.3025	24.081	22.8909	23.8006	23.7138	24.0595	24.43	24.6374	24.9833	25.0957	24.4366	23.9635	24.3967	24.653	23.9359	23.7583	23.1713	24.143	24.8312	24.4047	24.4265	25.0096	24.1538	24.6452	24.4579	24.4629	24.5868	24.1443	23.254	24.9511	24.0347	24.2665	24.4278	25.1272	21.6189	24.7819	23.6029	24.562	23.9973
Q6YHK3	CD109 antigen (150 kDa TGF-beta-1-binding protein) (C3 and PZP-like alpha-2-macroglobulin domain-containing protein 7) (Platelet-specific Gov antigen) (p180) (r150) (CD antigen CD109)	CD109	19.704	21.2073	19.5898	20.2122	21.6514	20.6695	18.5369	20.2205	21.3196	23.4663	16.9578	18.4874	19.0985	20.3243	19.3293	21.3587	21.5342	20.3655	20.5974	20.3844	20.6059	19.8041	20.7526	21.3821	20.6115	20.1933	21.2915	20.1878	21.7715	21.6302	22.2878	20.2515	24.3316	17.7185	20.85	19.7569	20.3379	18.0532	21.0679	19.0311	19.7775	21.4784	20.316	19.5328	17.9286	20.7065	21.7326
Q9BY67.3	Cell adhesion molecule 1 (Immunoglobulin superfamily member 4) (IgSF4) (Nectin-like protein 2) (NECL-2) (Spermatogenic immunoglobulin superfamily) (SgIgSF) (Synaptic cell adhesion molecule) (SynCAM) (Tumor suppressor in lung cancer 1) (TSLC-1)	CADM1.3	18.1733	21.5459	24.5117	21.6452	21.2448	24.1776	21.1901	17.3753	18.7866	19.5396	22.6554	17.9592	20.0918	18.6054	20.8098	18.3378	17.2821	17.2359	22.359	21.5884	21.6238	21.5415	21.7679	23.7974	17.5018	22.1687	16.1429	17.9128	19.4332	19.5642	18.0107	18.3677	20.1702	19.0144	17.7721	20.6714	28.05	19.2095	18.3062	22.8173	18.0888	23.2896	18.5877	20.2772	24.3061	20.3952	19.4676
P02042	Hemoglobin subunit delta (Delta-globin) (Hemoglobin delta chain)	HBD	19.3269	19.1366	17.0127	20.9615	18.926	19.5246	22.4896	21.4344	21.3661	21.8265	18.6465	21.5549	21.4954	20.277	24.5223	22.0044	21.6219	21.3909	20.111	19.3649	22.3065	21.0623	21.5434	17.5441	20.9214	21.9892	20.0625	21.407	17.6436	17.256	19.8561	23.8811	20.6856	21.5136	21.6145	15.5197	20.255	17.7344	21.3514	17.9533	21.9962	22.3236	19.4223	22.0361	23.4081	22.4532	20.1358
P12955	Xaa-Pro dipeptidase (X-Pro dipeptidase) (EC 3.4.13.9) (Imidodipeptidase) (Peptidase D) (Proline dipeptidase) (Prolidase)	PEPD	20.7219	21.1434	21.5993	22.103	21.8679	22.6965	21.5948	21.47	22.2875	20.8933	18.9749	22.2669	21.693	21.8373	22.112	21.8982	21.564	21.5715	22.4132	21.6907	21.6401	21.9442	22.8017	22.2925	21.0326	22.0943	22.3308	22.1958	22.433	22.571	21.9035	21.8573	21.6405	21.4676	21.8626	22.1287	15.2744	23.3332	22.2229	21.1313	21.0147	22.2518	17.6719	22.5104	19.91	23.8955	23.592
Q12884	Prolyl endopeptidase FAP (EC 3.4.21.26) (170 kDa melanoma membrane-bound gelatinase) (Dipeptidyl peptidase FAP) (EC 3.4.14.5) (Fibroblast activation protein alpha) (FAPalpha) (Gelatine degradation protease FAP) (EC 3.4.21.-) (Integral membrane serine protease) (Post-proline cleaving enzyme) (Serine integral membrane protease) (SIMP) (Surface-expressed protease) (Seprase) [Cleaved into: Antiplasmi…	FAP	16.8584	19.2389	16.648	19.4819	19.4239	17.3765	19.4305	20.4467	17.7464	18.7104	19.6619	19.0649	17.8695	19.8767	19.4678	19.181	18.4453	17.2546	18.6161	19.6013	19.9577	19.0171	19.9629	16.8936	19.1027	19.7654	19.1637	19.9761	21.3121	18.4692	19.8107	19.3623	17.1171	18.8277	20.2392	19.9346	20.6982	18.9041	19.9916	18.6121	17.9125	17.5751	19.454	19.2491	20.3251	20.37	19.1047
P22891.2	Vitamin K-dependent protein Z	PROZ.2	23.5793	24.1241	21.9452	24.3649	24.0424	25.1816	25.0203	24.5763	23.4621	22.0576	22.3333	20.22	22.8616	23.4784	24.189	23.4225	24.5448	24.7427	25.4555	24.579	24.8416	23.9557	23.5581	24.1243	23.413	24.9133	24.0235	24.0703	25.2457	24.1449	23.7861	24.555	21.7212	20.8584	24.626	22.8837	22.9949	22.9288	23.0107	19.8572	24.4106	24.0627	23.3378	23.4511	24.1807	21.6822	23.1112
P03951	Coagulation factor XI (FXI) (EC 3.4.21.27) (Plasma thromboplastin antecedent) (PTA) [Cleaved into: Coagulation factor XIa heavy chain; Coagulation factor XIa light chain]	F11	25.0452	25.3377	24.4129	24.6625	25.3389	25.0071	24.6058	25.2657	23.9272	23.8539	22.7217	23.5213	24.603	25.1775	25.4312	24.6391	24.909	24.539	24.987	24.3535	24.8653	25.0542	24.1147	25.3959	24.6333	25.0616	25.3862	25.2643	25.3309	25.4635	25.0151	25.121	24.6105	25.0307	25.3645	24.7482	23.3729	25.3233	25.249	23.8392	24.8794	25.3176	22.6433	24.9931	23.1487	25.0429	24.0161
Q9Y6R7	IgGFc-binding protein (Fcgamma-binding protein antigen) (FcgammaBP)	FCGBP	24.4208	25.1404	22.1813	24.4536	24.6737	24.9314	24.7557	23.6529	25.417	24.7144	22.7554	23.7689	24.2216	25.7195	25.2627	24.923	25.1684	25.0275	25.3573	24.0158	25.0182	25.1739	24.6793	24.8602	24.9626	25.4323	24.237	24.416	25.3113	25.3142	25.3395	24.2973	25.5517	22.725	24.1737	24.3738	21.5378	25.0377	24.9266	23.8854	24.6315	24.6993	23.5805	25.0159	21.7725	24.2607	23.7339
P62937	Peptidyl-prolyl cis-trans isomerase A (PPIase A) (EC 5.2.1.8) (Cyclophilin A) (Cyclosporin A-binding protein) (Rotamase A) [Cleaved into: Peptidyl-prolyl cis-trans isomerase A, N-terminally processed]	PPIA	19.3625	21.2475	19.2222	20.8183	22.136	22.1258	20.6991	20.8449	20.2766	21.0021	20.7293	20.1002	21.6281	21.7	22.1011	21.3803	21.532	19.9654	22.6525	21.8315	20.4185	20.3873	20.6031	21.0557	18.3768	22.104	21.8975	21.8445	21.0537	22.5523	21.7613	21.3276	20.6243	20.5999	20.968	20.8813	17.7044	20.9899	21.5862	21.1465	20.6421	22.5811	18.2899	21.2327	20.5722	21.7589	21.8788
P17813	Endoglin (CD antigen CD105)	ENG	19.5411	19.8813	18.5067	19.8081	17.3349	20.0395	19.5544	18.9273	19.5368	16.2695	18.0592	14.3932	18.528	19.1607	17.3878	19.8052	19.7325	18.8048	20.8529	19.6792	19.524	19.2114	19.5519	18.5317	21.0234	19.7586	20.8036	19.1707	18.183	22.1356	20.671	19.7077	20.2995	19.3411	19.3237	20.9028	16.6022	20.6287	19.5858	19.2294	18.7686	20.2382	19.9031	21.4746	18.8362	21.0356	15.4861
Q15848	Adiponectin (30 kDa adipocyte complement-related protein) (Adipocyte complement-related 30 kDa protein) (ACRP30) (Adipocyte, C1q and collagen domain-containing protein) (Adipose most abundant gene transcript 1 protein) (apM-1) (Gelatin-binding protein)	ADIPOQ	20.0619	19.688	21.6617	20.6962	20.8131	18.7632	20.8915	20.001	20.6507	20.749	17.8262	19.441	22.4258	20.3876	19.5118	20.3537	20.1872	19.8518	18.9508	21.066	22.0613	20.4924	20.6156	21.6133	17.1457	21.5474	21.4481	20.1962	21.8351	18.1451	18.8623	21.0943	21.7283	21.98	20.2763	22.9691	21.0788	22.5141	20.8976	16.4658	20.8176	20.8417	18.3851	19.736	15.6026	21.338	19.9746
Q04695	Keratin, type I cytoskeletal 17 (39.1) (Cytokeratin-17) (CK-17) (Keratin-17) (K17)	KRT17	20.801	13.1788	22.5615	17.7236	15.4989	19.0599	17.0426	17.1627	18.8136	19.6875	21.9814	17.8167	20.2984	17.628	20.0016	15.737	18.2542	18.6504	19.2303	17.8577	15.8403	18.6243	17.8372	18.9355	19.6795	20.0056	18.7524	19.7948	18.5011	19.801	19.2801	17.7746	19.9545	19.7914	18.1346	19.7205	19.9109	19.2226	18.9305	21.1885	19.3862	19.1937	18.4488	20.7511	21.0443	20.1894	18.836
P30101	Protein disulfide-isomerase A3 (EC 5.3.4.1) (58 kDa glucose-regulated protein) (58 kDa microsomal protein) (p58) (Disulfide isomerase ER-60) (Endoplasmic reticulum resident protein 57) (ER protein 57) (ERp57) (Endoplasmic reticulum resident protein 60) (ER protein 60) (ERp60)	PDIA3	16.5428	18.1961	23.7333	17.1707	18.9553	17.3652	17.8245	16.5102	19.7279	16.7189	23.2789	16.0598	23.6154	18.2941	16.4729	17.0091	18.6183	17.8393	18.9321	19.2363	18.4154	17.9088	17.5563	17.0985	16.6988	19.1552	19.0325	19.2945	19.6224	16.6321	17.4358	17.6606	18.2164	18.0681	18.1203	15.8971	23.3279	14.9923	17.5364	23.2308	16.6221	16.2811	22.8092	14.5109	23.5931	15.9159	16.108
P81605.2	Dermcidin (EC 3.4.-.-) (Preproteolysin) [Cleaved into: Survival-promoting peptide; DCD-1]	DCD.2	20.0294	17.1025	20.9151	20.5469	19.548	19.8712	20.2023	20.243	20.4191	20.9209	17.7046	20.0119	20.0343	20.6489	19.9906	21.4825	19.9284	20.4225	18.7414	20.382	20.7946	21.2697	20.3937	20.468	20.0144	21.1136	19.8094	20.8991	19.5643	19.7541	19.9601	21.4431	20.406	18.5602	20.2941	21.5954	19.4068	20.4118	22.2079	22.5924	20.6666	20.7745	18.2094	21.0741	22.7514	20.4191	20.87
P22792	Carboxypeptidase N subunit 2 (Carboxypeptidase N 83 kDa chain) (Carboxypeptidase N large subunit) (Carboxypeptidase N polypeptide 2) (Carboxypeptidase N regulatory subunit)	CPN2	27.5112	26.9889	28.853	27.2012	28.1985	28.9998	27.3173	27.6196	27.8482	27.6728	28.379	27.6532	28.3496	27.5213	28.0061	27.8002	27.8611	28.026	27.9648	26.8737	27.4414	27.1612	27.2946	28.56	28.2441	27.4554	27.1249	27.2676	28.0036	29.0687	29.3108	27.7189	28.0813	27.3269	27.2744	28.4687	28.9187	28.6936	26.8356	28.0788	27.3439	27.9575	28.1658	28.6309	28.0274	28.1659	26.9165
P15144	Aminopeptidase N (AP-N) (hAPN) (EC 3.4.11.2) (Alanyl aminopeptidase) (Aminopeptidase M) (AP-M) (Microsomal aminopeptidase) (Myeloid plasma membrane glycoprotein CD13) (gp150) (CD antigen CD13)	ANPEP	22.3952	22.3421	20.588	22.2247	23.3342	23.4201	21.8793	21.7748	21.4319	23.0212	20.0549	22.4019	20.2141	22.3837	22.3451	22.9345	22.5187	22.2641	23.2936	22.1621	22.3451	22.1793	22.0493	22.6913	20.7727	22.6517	22.3089	23.0566	23.3277	23.0625	23.2691	22.6085	22.2582	21.516	22.5534	23.2557	20.8768	22.3594	22.2285	22.5633	22.4002	23.0037	20.2481	22.4191	21.1335	23.0009	22.251
Q13822.3	Ectonucleotide pyrophosphatase/phosphodiesterase family member 2 (E-NPP 2) (EC 3.1.4.39) (Autotaxin) (Extracellular lysophospholipase D) (LysoPLD)	ENPP2.3	21.7887	21.8047	17.3408	22.5681	22.9768	21.3174	22.278	21.6959	20.7385	22.2428	15.1832	21.3554	21.1609	21.8704	23.5742	21.7104	21.8992	21.5901	22.7704	21.714	22.4445	22.7304	22.6534	20.8743	22.5074	22.3371	22.5465	22.1043	21.0676	22.4397	22.3239	22.7089	22.8934	22.4883	22.4551	23.047	12.1619	21.9706	22.4394	20.2142	22.0075	23.546	15.656	23.0224	21.1673	23.5583	21.7769
P07359	Platelet glycoprotein Ib alpha chain (GP-Ib alpha) (GPIb-alpha) (GPIbA) (Glycoprotein Ibalpha) (Antigen CD42b-alpha) (CD antigen CD42b) [Cleaved into: Glycocalicin]	GP1BA	20.9191	23.9371	17.3751	23.7793	22.4315	23.4816	23.4895	22.5767	21.9588	22.2241	10.7016	20.5982	21.584	23.9248	23.0607	22.8069	23.3854	22.363	23.1071	23.525	23.144	23.1375	23.6505	23.3396	21.9573	23.9134	23.6362	23.4496	22.8146	23.4735	23.5839	23.0299	22.7685	21.6414	23.4677	22.0281	13.0749	22.2121	22.7872	19.6317	23.1603	22.8516	18.9286	22.8323	17.0347	22.3956	22.7073
P35579	Myosin-9 (Cellular myosin heavy chain, type A) (Myosin heavy chain 9) (Myosin heavy chain, non-muscle IIa) (Non-muscle myosin heavy chain A) (NMMHC-A) (Non-muscle myosin heavy chain IIa) (NMMHC II-a) (NMMHC-IIA)	MYH9	18.4431	21.054	15.8545	19.3929	20.2207	18.8884	19.5195	20.7118	19.0895	18.3386	17.9223	17.8433	19.592	21.7146	15.1936	18.9374	19.691	18.7408	18.3282	21.7974	18.6842	19.2687	20.0794	18.5807	18.8251	22.1909	21.989	22.2764	17.6808	19.1459	19.6771	20.37	17.6268	18.9334	20.9387	17.5885	19.2795	19.0294	22.0195	15.0219	19.8929	19.7492	15.9589	18.1374	16.5512	19.1225	16.7867
Q9UM47	Neurogenic locus notch homolog protein 3 (Notch 3) [Cleaved into: Notch 3 extracellular truncation; Notch 3 intracellular domain]	NOTCH3	18.4071	18.9084	18.4829	18.343	18.834	18.8264	18.4668	17.916	18.1709	18.1528	18.9806	18.1333	17.6976	18.7663	17.9045	17.6002	18.195	18.2906	18.9154	18.982	18.7199	18.0801	18.8117	18.0383	18.5295	19.2494	18.9216	18.8821	18.1136	19.0318	19.4772	19.4266	18.626	18.1371	17.8955	18.5471	19.4287	16.9179	18.7461	17.7619	17.9204	15.9509	18.9901	17.3741	17.4134	18.1174	17.2287
P05362	Intercellular adhesion molecule 1 (ICAM-1) (Major group rhinovirus receptor) (CD antigen CD54)	ICAM1	21.6727	23.6836	20.4075	21.5467	19.536	21.5279	21.9075	22.6957	19.526	20.4856	16.8556	18.9008	19.3945	22.119	19.4696	21.9033	22.063	21.6616	21.4102	22.3077	22.0025	21.9903	21.8937	20.9597	20.389	21.8757	21.878	23.0534	21.1212	21.7345	22.4904	22.1762	19.9422	18.9017	22.1102	20.8413	21.4224	19.7048	22.1901	15.4842	21.5562	21.6529	17.8017	20.0683	18.2447	20.4636	18.4405
O43866	CD5 antigen-like (Apoptosis inhibitor expressed by macrophages) (hAIM) (CT-2) (IgM-associated peptide) (SP-alpha)	CD5L	26.471	27.287	26.3832	25.4078	26.7537	25.0001	25.6143	25.3942	24.8717	27.4894	26.4935	26.226	25.9155	26.2276	25.2248	26.6694	26.259	26.3153	25.2398	26.7657	24.9544	25.6169	26.1756	25.7202	26.1307	26.6818	25.8665	25.7394	24.7961	25.5202	26.3023	26.6107	26.0668	27.0258	26.3171	26.6256	26.8507	26.7118	26.1435	26.4652	26.0744	25.5581	25.8397	26.3886	26.7188	26.1221	25.9524
Q15113	Procollagen C-endopeptidase enhancer 1 (Procollagen COOH-terminal proteinase enhancer 1) (PCPE-1) (Procollagen C-proteinase enhancer 1) (Type 1 procollagen C-proteinase enhancer protein) (Type I procollagen COOH-terminal proteinase enhancer)	PCOLCE	23.9352	22.8463	21.9979	22.8178	23.5386	23.4627	23.7204	22.7507	25.6446	22.4395	21.5506	24.8533	25.1513	22.22	24.9396	24.1552	24.6097	24.3407	24.3829	23.422	24.2373	24.1356	23.6339	22.8385	23.6275	23.5719	23.8572	23.8284	23.2008	23.338	23.7674	23.7743	25.9874	25.6827	23.6578	24.506	23.2089	24.4054	23.6001	23.7739	23.6108	24.5457	20.5194	24.0112	23.4416	24.2728	24.6385
P00488	Coagulation factor XIII A chain (Coagulation factor XIIIa) (EC 2.3.2.13) (Protein-glutamine gamma-glutamyltransferase A chain) (Transglutaminase A chain)	F13A1	24.2366	24.62	23.9145	24.8848	25.0028	25.2578	24.2863	24.4402	24.1998	23.7624	23.4625	23.5127	24.1656	24.939	24.3003	24.3078	24.4795	24.5334	24.75	23.9873	24.457	24.7825	24.8035	25.1451	24.0983	25.1393	24.5202	24.4178	25.5652	25.2808	24.3732	24.6772	24.7195	22.9931	25.1284	23.8875	24.4854	23.6982	25.1368	23.6787	24.444	24.3092	24.1545	24.0164	23.3745	23.6498	23.186
P02753	Retinol-binding protein 4 (Plasma retinol-binding protein) (PRBP) (RBP) [Cleaved into: Plasma retinol-binding protein(1-182); Plasma retinol-binding protein(1-181); Plasma retinol-binding protein(1-179); Plasma retinol-binding protein(1-176)]	RBP4	27.8691	28.1511	26.3192	27.922	28.2442	28.1464	27.4347	27.7077	27.4348	27.2967	26.5955	27.0585	27.0678	28.598	28.0545	27.0288	27.9796	27.7224	28.073	27.5191	27.9169	28.5479	28.331	28.062	27.0304	27.9419	27.8287	27.9986	28.1997	27.8084	28.0881	27.9151	27.5509	26.1302	28.0396	27.2607	27.1118	27.6322	27.9549	26.0224	28.0049	27.391	25.3122	27.2901	26.7732	27.0703	26.822
O75144.2	ICOS ligand (B7 homolog 2) (B7-H2) (B7-like protein Gl50) (B7-related protein 1) (B7RP-1) (CD antigen CD275)	ICOSLG.2	24.9039	25.4148	19.1093	25.1377	20.4654	19.5954	24.5515	24.495	19.3587	18.6917	17.7496	18.402	19.4047	24.6108	20.1629	24.6463	25.6024	25.6228	20.8929	24.9583	25.2981	24.8572	25.1919	19.4779	19.4876	25.284	24.4444	24.4971	20.5293	20.3735	20.4127	25.0752	19.4535	18.9178	25.0404	19.7788	16.2773	19.2325	24.7822	17.3622	25.2391	20.2947	18.7599	19.7727	15.8253	19.8874	18.9312
Q02413	Desmoglein-1 (Cadherin family member 4) (Desmosomal glycoprotein 1) (DG1) (DGI) (Pemphigus foliaceus antigen)	DSG1	20.1942	21.5195	25.0132	20.6842	21.7782	24.2633	20.7651	21.0939	21.4954	21.4792	20.7285	23.9605	19.127	20.763	19.9204	21.8694	22.8205	22.7431	22.7342	21.201	21.2155	21.5361	21.2084	24.0138	19.0984	22.0417	21.4938	21.1741	23.7316	22.1497	22.7517	21.3378	21.8267	21.086	20.689	20.5477	17.2774	20.2873	21.8926	20.0943	20.331	17.418	21.701	21.897	18.9048	18.7087	23.8734
Q96S96	Phosphatidylethanolamine-binding protein 4 (PEBP-4) (hPEBP4) (Protein cousin-of-RKIP 1)	PEBP4	21.2803	20.5509	18.5129	19.9655	21.08	19.8365	20.6901	19.8484	21.5815	22.2265	22.6162	20.6475	18.1428	20.0385	18.827	20.9315	20.996	21.306	18.5744	20.0853	19.9694	21.2042	20.7743	20.188	18.9664	20.387	20.7521	20.6073	19.5188	21.3853	21.0053	19.2325	21.8343	21.6916	21.5573	19.5093	17.2727	22.2358	20.3783	16.6044	20.6907	20.0239	20.2907	17.5959	22.0622	21.4988	19.4427
P12259	Coagulation factor V (Activated protein C cofactor) (Proaccelerin, labile factor) [Cleaved into: Coagulation factor V heavy chain; Coagulation factor V light chain]	F5	24.8402	26.7194	24.8471	26.4979	26.3507	26.815	26.4676	26.6114	26.3485	26.4892	26.3451	27.0925	26.829	26.3476	26.7353	26.1938	26.1099	26.0415	26.5333	26.538	26.3848	26.9299	26.6655	26.1617	26.6967	26.5687	26.8596	26.7781	27.0276	27.0882	26.9715	26.9299	27.0944	26.5238	26.6258	26.7359	25.8462	27.1671	26.7694	26.8585	26.7623	27.3595	25.5793	26.905	27.1264	26.8445	26.3939
Q15582	Transforming growth factor-beta-induced protein ig-h3 (Beta ig-h3) (Kerato-epithelin) (RGD-containing collagen-associated protein) (RGD-CAP)	TGFBI	25.4565	24.0003	21.5161	23.1791	22.214	22.3504	23.373	23.7747	23.09	25.6633	23.1882	25.222	23.4139	23.3624	23.9432	25.0165	24.4926	24.1035	22.6769	24.3352	22.8453	23.8996	23.5863	23.3218	23.0992	24.1187	23.4531	23.0222	22.6448	23.7018	23.3854	23.4271	22.8893	24.8077	23.1106	24.631	22.528	25.0391	23.8982	24.9076	24.2311	23.218	20.8671	23.5656	22.4166	22.6554	24.7283
P68032	Actin, alpha cardiac muscle 1 (Alpha-cardiac actin) [Cleaved into: Actin, alpha cardiac muscle 1, intermediate form]	ACTC1	21.5413	23.2991	17.4961	22.4675	22.0956	22.7651	22.9172	22.3602	22.1996	23.4309	16.0235	23.0259	23.5134	23.7796	23.5451	22.0956	22.7903	21.5806	23.7708	23.7393	21.9943	22.6174	22.5365	23.2459	21.0225	24.4691	24.4465	24.6182	23.0696	23.5803	23.1261	23.297	23.0688	23.2821	22.9853	22.7324	9.75303	22.7718	24.162	18.1432	22.4916	23.4622	15.6713	22.1384	18.7973	23.6194	23.4087
P03952	Plasma kallikrein (EC 3.4.21.34) (Fletcher factor) (Kininogenin) (Plasma prekallikrein) (PKK) [Cleaved into: Plasma kallikrein heavy chain; Plasma kallikrein light chain]	KLKB1	27.0221	27.5837	27.799	27.4258	27.5723	27.2127	27.3122	27.3067	27.2956	27.3262	26.2718	26.8121	27.8618	27.3833	26.6795	26.8952	27.8121	27.5571	27.8297	27.4428	27.6325	27.8425	27.2939	27.5117	26.9288	27.6872	27.7951	27.3	27.7654	27.9878	27.6897	27.2321	28.0288	26.8328	27.3545	27.9005	27.6975	28.6414	27.2735	27.2265	27.3764	28.2428	27.0423	27.2524	27.8298	26.9298	27.8125
P23528	Cofilin-1 (18 kDa phosphoprotein) (p18) (Cofilin, non-muscle isoform)	CFL1	19.5107	19.8682	21.0396	19.761	19.0822	19.3809	20.5662	20.6616	20.6154	19.7537	21.0889	22.0229	22.0066	20.9849	19.0271	20.7479	21.3556	19.0908	17.4621	19.8533	19.9681	19.9234	19.1829	19.8716	20.4609	19.5468	19.5305	19.6864	16.8934	20.4686	20.9808	19.5837	18.8872	20.8018	19.2829	18.0225	18.7325	17.4022	19.6737	19.2066	18.9008	21.6567	20.5891	20.5079	20.3801	20.6113	18.2656
P08571	Monocyte differentiation antigen CD14 (Myeloid cell-specific leucine-rich glycoprotein) (CD antigen CD14) [Cleaved into: Monocyte differentiation antigen CD14, urinary form; Monocyte differentiation antigen CD14, membrane-bound form]	CD14	23.9189	24.6898	23.3923	24.8027	26.4245	25.4154	25.0122	24.4716	24.602	23.7748	24.8498	23.874	24.3876	24.7193	24.3795	24.3235	25.0414	24.5304	25.7302	24.8714	25.1413	24.9357	24.9915	24.8283	24.5229	25.0466	25.2734	25.1112	24.4415	25.0912	24.8581	24.6668	24.0879	24.1788	25.0047	23.9047	21.8329	24.8358	25.0159	23.9363	24.6441	25.7466	22.7555	24.9692	25.1027	25.1771	23.9311
P26927	Hepatocyte growth factor-like protein (Macrophage stimulatory protein) (Macrophage-stimulating protein) (MSP) [Cleaved into: Hepatocyte growth factor-like protein alpha chain; Hepatocyte growth factor-like protein beta chain]	MST1	25.8744	25.911	25.179	25.4523	26.0923	26.1411	25.8868	25.953	24.9533	24.2327	23.5066	25.6397	25.4245	25.8144	26.1179	25.343	26.5489	26.1689	26.2405	26.0473	26.1739	25.9068	26.1808	25.7335	26.4178	25.8277	26.0354	26.2113	25.8231	26.1768	25.7339	26.4205	25.7915	25.582	26.2445	25.1847	23.1359	26.0662	25.8433	25.1692	26.1195	26.2136	23.9277	25.8774	25.8493	25.7933	25.5543
P08709	Coagulation factor VII (EC 3.4.21.21) (Proconvertin) (Serum prothrombin conversion accelerator) (SPCA) (Eptacog alfa) [Cleaved into: Factor VII light chain; Factor VII heavy chain]	F7	20.9143	22.0328	20.2264	22.026	21.9536	21.6733	21.9219	21.9984	21.2299	16.349	19.2408	20.2788	20.9979	21.4387	21.7429	21.0911	21.9999	22.1738	23.6565	21.4475	22.0355	22.5688	22.0326	22.2286	21.549	22.1527	21.5618	21.4107	22.4432	24.2226	22.2326	21.1133	21.5641	22.1906	22.1288	22.0809	19.4135	22.2451	21.2155	19.6027	21.945	22.648	19.2403	21.4862	18.3366	22.8131	21.0263
P02538	Keratin, type II cytoskeletal 6A (Cytokeratin-6A) (CK-6A) (Cytokeratin-6D) (CK-6D) (Keratin-6A) (K6A) (Type-II keratin Kb6) (allergen Hom s 5)	KRT6A	24.8306	21.5577	22.5463	23.6215	21.839	22.1973	23.5199	21.3935	24.1384	22.6141	25.5379	23.5673	23.2677	23.6961	23.7231	22.9084	22.5226	22.2884	22.6173	24.9535	25.2923	24.1451	24.8142	22.0068	23.2387	23.631	23.2141	25.1519	22.4901	23.6282	23.5665	25.1645	23.8748	22.5201	25.0772	24.1909	20.3608	24.6849	23.4262	24.8066	22.6239	24.3804	25.7049	24.3461	26.0846	24.135	23.7892
P35527	Keratin, type I cytoskeletal 9 (Cytokeratin-9) (CK-9) (Keratin-9) (K9)	KRT9	25.602	24.9236	25.3241	25.2839	24.2524	25.2336	24.6758	24.6116	26.0604	25.7474	26.6618	26.1311	27.08	24.436	25.1225	25.9777	24.8331	24.9482	24.9494	24.4938	24.5979	25.5286	24.6822	25.2679	25.6165	25.3133	24.3202	25.6422	24.4211	26.6242	26.0049	25.423	26.864	25.3157	25.0298	26.86	26.39	27.4178	25.0269	26.9581	25.2562	25.8107	25.9283	26.4564	27.7442	26.151	25.925
P32119	Peroxiredoxin-2 (EC 1.11.1.24) (Natural killer cell-enhancing factor B) (NKEF-B) (PRP) (Thiol-specific antioxidant protein) (TSA) (Thioredoxin peroxidase 1) (Thioredoxin-dependent peroxide reductase 1) (Thioredoxin-dependent peroxiredoxin 2)	PRDX2	17.7377	20.8219	21.42	20.4412	22.2901	20.4424	20.5439	19.7763	20.3947	19.3939	19.4897	16.8001	20.9175	19.0296	20.5703	19.9418	20.3346	18.8003	21.3243	19.8207	20.7201	20.0271	20.2637	21.0651	20.8259	20.8278	19.9489	20.7185	20.3363	20.9479	20.581	21.8437	17.5221	19.1375	20.1777	19.9315	20.8187	21.214	20.6024	20.2842	20.4113	21.6171	21.435	21.1972	20.9905	22.3014	17.3137
P24593	Insulin-like growth factor-binding protein 5 (IBP-5) (IGF-binding protein 5) (IGFBP-5)	IGFBP5	19.0545	19.5619	16.2954	17.7378	18.9474	19.5595	18.9546	18.6296	18.6411	17.8971	17.0426	19.1684	17.1959	18.7763	20.1757	19.0879	19.0861	18.3888	19.0203	18.1818	18.7301	19.7295	18.4539	19.326	18.6481	19.3076	19.0069	20.0596	19.085	20.1519	19.4723	18.6032	19.9761	17.6058	18.6832	19.3487	17.4098	17.4483	19.0976	17.2929	18.8771	17.949	18.2392	19.7544	15.8727	19.4586	17.732
Q6UXB8	Peptidase inhibitor 16 (PI-16) (Cysteine-rich secretory protein 9) (CRISP-9) (PSP94-binding protein) (CD antigen CD364)	PI16	23.1669	23.2956	21.3318	23.4368	22.9476	24.1785	23.1712	23.0968	22.395	21.5737	20.8916	22.9327	23.1132	23.8094	23.0458	21.7061	22.5926	21.992	25.6605	22.1842	23.8386	22.7515	23.8336	24.3578	22.1331	23.2013	23.3564	22.0782	25.6268	23.9955	23.651	23.1059	23.4293	23.4769	23.0043	24.9147	20.494	23.1651	23.2386	21.5823	22.8035	23.057	22.0856	23.8117	22.1782	23.4033	22.5757
P13473.3	Lysosome-associated membrane glycoprotein 2 (LAMP-2) (Lysosome-associated membrane protein 2) (CD107 antigen-like family member B) (LGP-96) (CD antigen CD107b)	LAMP2.3	21.2886	22.1973	17.7256	22.0168	22.1053	22.0793	21.5815	21.1836	20.9624	21.0077	21.0621	20.8014	21.4212	21.4987	22.5087	20.0345	21.1144	21.3679	21.7802	21.6771	21.8218	22.0073	21.8747	21.8922	19.3117	21.9156	21.8053	21.5233	22.6508	21.9372	21.8912	21.7228	22.235	20.6465	21.6705	20.8604	20.0542	20.5396	21.6466	22.5451	21.2934	21.9726	20.0045	21.6545	21.7624	21.584	20.312
P05534	HLA class I histocompatibility antigen, A alpha chain	HLA-A	22.262	23.3739	18.9503	23.6447	21.776	23.3064	20.4855	19.9776	23.0941	21.8942	16.0605	24.1771	21.7757	20.3187	19.8891	23.4073	21.2223	22.7163	23.472	23.3995	17.8255	19.2448	19.8315	17.037	20.7161	19.3664	23.1539	23.13	23.0556	23.4458	23.0156	21.2983	23.177	23.7456	20.4879	19.3617	19.7993	23.9061	23.2437	19.8566	23.617	21.9105	18.1208	22.5649	24.2845	24.5638	20.838
P01033	Metalloproteinase inhibitor 1 (Erythroid-potentiating activity) (EPA) (Fibroblast collagenase inhibitor) (Collagenase inhibitor) (Tissue inhibitor of metalloproteinases 1) (TIMP-1)	TIMP1	20.9514	21.0027	19.2149	20.9244	20.737	20.3036	21.5418	21.5463	20.5322	20.2776	17.5302	20.318	20.3294	21.7747	17.6565	20.6634	21.3191	20.5457	20.8087	21.9875	21.5796	21.1337	21.1219	20.6174	19.5457	21.3865	20.816	21.3396	27.7866	18.0985	17.8586	21.522	18.6827	19.3843	21.7081	18.4768	27.2935	18.0631	21.202	19.0563	20.4141	21.214	22.5391	19.2436	16.1611	20.2094	20.8322
Q9BWP8.10	Collectin-11 (Collectin kidney protein 1) (CL-K1)	COLEC11.10	21.6492	20.3399	19.2097	19.6861	22.1688	21.6767	21.4696	21.411	20.31	19.5733	18.6095	20.5459	20.6182	21.4324	21.0634	22.072	21.6785	20.8611	21.795	19.7022	19.7405	21.4452	19.4484	21.8756	20.5809	21.6848	21.2389	21.3309	21.7831	22.5357	21.8572	21.8592	21.0797	20.2545	21.384	21.4388	19.8786	21.3611	21.4156	17.3779	21.1979	21.7142	20.731	20.8398	15.3822	21.9575	21.3704
P07911.5	Uromodulin (Tamm-Horsfall urinary glycoprotein) (THP) [Cleaved into: Uromodulin, secreted form]	UMOD.5	17.4421	17.9238	18.4518	20.8532	21.526	19.427	21.5999	18.0914	19.7552	17.5677	20.4903	18.9426	19.1189	20.0669	20.2473	19.6472	19.0176	18.3955	19.0135	19.7049	20.7091	21.0909	19.5461	19.3669	21.2668	20.3612	20.9716	20.4145	19.5377	19.6945	19.334	20.8976	18.7408	19.8682	21.1396	20.2769	18.1632	20.0115	20.869	18.5493	20.9252	21.3066	18.1848	20.4916	20.655	20.2426	19.5948
P54289	Voltage-dependent calcium channel subunit alpha-2/delta-1 (Voltage-gated calcium channel subunit alpha-2/delta-1) [Cleaved into: Voltage-dependent calcium channel subunit alpha-2-1; Voltage-dependent calcium channel subunit delta-1]	CACNA2D1	18.4698	21.5522	16.5382	21.2891	22.4339	20.7034	21.4353	21.6584	20.2528	18.3488	20.2148	20.3344	16.1485	21.5281	19.5856	18.9329	20.2568	20.1965	20.4711	20.4035	21.0028	21.9221	21.6104	20.9327	20.6292	21.0654	22.4376	21.772	20.6431	25.7769	24.5477	21.7532	20.4326	17.833	20.8832	20.2079	21.8198	23.0177	21.8884	21.2613	21.5872	20.8432	21.4304	18.0204	22.4216	17.9398	20.0267
Q9NZK5	Adenosine deaminase 2 (EC 3.5.4.4) (Cat eye syndrome critical region protein 1)	ADA2	18.8407	19.8625	16.9078	19.8902	19.9339	21.3918	19.421	19.4436	16.433	18.5985	18.445	18.1188	14.6791	19.6002	20.5784	18.5165	18.6886	19.0595	18.9849	20.2209	19.5611	19.9849	19.3019	20.5455	16.591	20.3048	19.9297	20.2028	21.0576	21.1456	20.6596	20.3973	15.7349	18.4329	19.7666	18.1007	16.2142	20.1498	19.9297	19.5622	20.1343	21.5077	16.5384	18.2446	19.1297	17.7763	18.5463
Q14515	SPARC-like protein 1 (High endothelial venule protein) (Hevin) (MAST 9)	SPARCL1	21.0676	18.9541	21.151	21.4059	20.1308	19.6671	20.6753	19.944	18.9087	18.26	17.6152	19.0969	14.9203	20.9442	20.2129	21.3041	21.2777	21.279	20.1549	21.2629	21.1036	21.2925	21.1758	20.5945	18.0675	21.5694	21.2969	20.9393	20.5085	19.645	20.5817	20.514	19.8037	19.1929	20.7669	20.1636	18.6534	18.2011	21.6347	20.1944	20.4851	20.2232	17.9798	19.3274	18.5701	20.2084	18.8578
P23470	Receptor-type tyrosine-protein phosphatase gamma (Protein-tyrosine phosphatase gamma) (R-PTP-gamma) (EC 3.1.3.48)	PTPRG	19.5904	21.4807	18.7821	20.8649	21.1647	22.1428	20.8345	20.6371	19.9697	19.6092	19.6449	20.1027	21.238	20.7938	19.5936	19.7957	20.4636	19.7155	21.192	20.8044	21.2269	21.0259	21.2147	22.1677	20.6	20.912	21.2849	21.0275	22.1404	21.6994	21.9081	21.0838	20.9607	19.0546	21.053	20.8492	19.0054	21.8722	21.0891	18.9084	20.2621	21.5413	19.7915	19.0581	20.1953	20.3899	19.7469
P00739.2	Haptoglobin-related protein	HPR.2	24.8061	26.8766	23.9221	25.4439	26.1034	24.9571	25.6707	25.6363	24.3656	24.7797	21.0052	25.0881	24.2798	25.7027	25.1102	23.9123	25.1629	24.3753	25.3382	25.6055	24.9447	25.8643	25.5015	26.6241	24.5166	25.7413	25.1399	25.112	25.4537	26.285	25.7613	26.2444	22.2327	24.6883	25.61	25.3193	20.8538	25.8275	25.1477	24.2951	25.9997	25.8021	19.0426	25.4264	22.0129	24.7953	25.2747
O14791.2	Apolipoprotein L1 (Apolipoprotein L) (Apo-L) (ApoL) (Apolipoprotein L-I) (ApoL-I)	APOL1.2	25.8987	25.6721	25.0648	26.4074	26.3558	24.4453	26.0796	26.4751	26.1743	25.9944	22.8586	25.7362	23.9803	26.4095	25.8356	25.727	26.3813	26.2214	26.6551	26.402	25.9244	26.5102	26.1943	26.3458	25.7428	26.646	26.5548	26.0356	25.632	26.363	26.1225	26.2093	26.9382	25.637	26.5817	25.9187	23.3434	26.4752	26.2505	25.3088	26.6212	26.5155	18.1411	26.0561	25.9304	26.1689	25.7939
P11021	Endoplasmic reticulum chaperone BiP (EC 3.6.4.10) (78 kDa glucose-regulated protein) (GRP-78) (Binding-immunoglobulin protein) (BiP) (Heat shock protein 70 family protein 5) (HSP70 family protein 5) (Heat shock protein family A member 5) (Immunoglobulin heavy chain-binding protein)	HSPA5	22.5491	23.5886	20.1286	22.9605	22.7605	22.9592	22.8285	23.2816	22.9568	22.3186	22.7514	22.0965	22.5671	23.0339	22.928	22.4799	22.8579	22.1835	22.9629	22.5539	23.2951	23.3929	22.5328	23.9957	21.5215	23.1954	23.2696	23.1017	24.585	23.265	23.2105	23.2441	23.3082	22.3432	23.0396	22.1331	23.3279	22.7727	22.8178	21.3197	22.7259	22.3348	21.3711	22.3686	22.6337	22.946	22.3586
O95479	GDH/6PGL endoplasmic bifunctional protein [Includes: Hexose-6-phosphate dehydrogenase (Glucose 1-dehydrogenase) (GDH) (EC 1.1.1.47) (Glucose-6-phosphate dehydrogenase) (EC 1.1.1.363); 6-phosphogluconolactonase (6PGL) (EC 3.1.1.31)]	H6PD	21.9512	19.9258	15.5128	19.7979	21.5856	19.8131	19.7799	22.6938	18.7794	18.247	18.2202	17.4002	21.2862	22.1289	18.9986	21.6499	21.7947	22.3367	19.2971	19.1235	18.6512	19.8251	19.656	19.8359	18.8462	20.1111	20.8117	19.0626	19.8558	21.1205	21.2457	18.2453	20.212	20.4401	19.3088	19.4303	14.9168	21.5053	21.805	15.6952	22.7358	21.3688	18.6714	20.8069	16.9447	19.4069	17.0432
P43121	Cell surface glycoprotein MUC18 (Cell surface glycoprotein P1H12) (Melanoma cell adhesion molecule) (Melanoma-associated antigen A32) (Melanoma-associated antigen MUC18) (S-endo 1 endothelial-associated antigen) (CD antigen CD146)	MCAM	21.0309	22.0552	22.0546	22.1493	22.7382	19.007	21.5942	21.5407	21.4633	20.7769	24.4799	19.2681	21.356	22.077	20.9463	21.9366	21.8838	21.3197	21.9589	22.163	22.1626	21.7542	22.0373	19.1656	21.1696	22.8102	22.3619	21.918	20.4552	21.9329	22.0562	22.0968	21.7945	19.3752	21.7793	21.763	21.6578	21.3871	22.2744	20.8079	21.3453	21.8111	20.0468	20.755	19.4429	21.8429	19.6353
Q9Y6Z7	Collectin-10 (Collectin liver protein 1) (CL-L1) (Collectin-34) (CL-34)	COLEC10	20.4859	21.6512	21.0574	20.8375	22.3893	22.4032	20.8977	20.6666	21.5154	21.3088	24.9863	24.4826	24.0809	20.8333	21.1126	20.7277	20.8395	20.6348	21.6895	20.357	20.6623	20.7604	20.6286	22.5152	24.8656	20.7606	20.8067	20.5191	24.2334	22.252	22.3356	21.1829	16.7266	15.5381	20.9236	22.1364	19.6483	21.9916	20.7122	21.0155	20.8738	22.8328	15.8935	21.7455	26.4859	22.2855	17.9917
P22105.4	Tenascin-X (TN-X) (Hexabrachion-like protein)	TNXB.4	25.4539	24.6738	21.8603	23.386	23.5271	23.4205	23.2897	22.8428	24.9969	25.2054	22.1876	24.3526	23.6335	23.2121	24.081	23.4328	23.1745	22.7787	23.8253	24.7965	23.2482	24.6029	23.3848	22.3988	23.0973	23.3534	23.0688	23.5168	22.7015	23.4669	23.6177	23.6682	23.3419	24.7685	23.7051	24.8427	24.1867	23.4889	23.6642	23.5717	23.0233	23.1308	21.4997	23.8052	23.4934	24.2402	24.2075
P06396	Gelsolin (AGEL) (Actin-depolymerizing factor) (ADF) (Brevin)	GSN	28.7326	28.4438	29.1089	29.1286	29.8	29.6467	27.6903	28.6343	29.1316	28.2889	28.2937	29.0009	28.7918	28.0497	28.9364	28.7684	29.1897	29.1645	29.2239	29.0245	29.1377	28.8163	29.163	29.2393	29.0698	29.1168	29.0466	28.9339	29.1246	29.6921	29.0679	28.8252	29.2963	28.9532	28.8284	29.3919	27.6034	29.3808	29.2045	28.2421	28.6422	29.4194	28.4943	28.7561	28.9464	28.6468	28.9606
Q92820	Gamma-glutamyl hydrolase (EC 3.4.19.9) (Conjugase) (GH) (Gamma-Glu-X carboxypeptidase)	GGH	23.8349	23.3122	21.3492	23.39	24.766	23.2725	24.1051	23.6279	24.3442	25.3078	19.108	23.9194	25.4231	24.4449	22.885	24.8483	24.6379	24.9015	26.2974	22.9691	23.629	23.5703	23.7909	24.2983	24.6081	23.3352	23.2938	23.463	25.8103	22.6345	24.8377	23.8488	24.4098	22.9551	24.5883	25.2306	22.013	23.7434	23.4644	22.5816	24.3255	24.4665	18.1921	24.6247	20.3577	26.3784	22.1282
P08185	Corticosteroid-binding globulin (CBG) (Serpin A6) (Transcortin)	SERPINA6	26.6185	27.8504	27.2012	27.7335	28.2107	27.4176	27.4489	26.7583	27.5234	27.2276	26.5105	26.5327	27.2949	27.4894	28.1459	27.3256	27.2183	27.567	26.9725	27.6392	27.5731	27.7445	27.8918	27.5032	27.1216	27.7163	27.8657	27.6903	27.5854	27.4114	27.3706	26.954	27.9764	27.3394	27.7975	27.6186	26.5709	27.605	27.67	27.174	27.4048	28.5129	26.4374	27.1748	26.6429	27.1808	26.9479
P02751	Fibronectin (FN) (Cold-insoluble globulin) (CIG) [Cleaved into: Anastellin; Ugl-Y1; Ugl-Y2; Ugl-Y3]	FN1	30.985	31.2746	31.4066	28.6607	30.9236	31.7517	30.7836	30.6682	31.3431	31.2812	31.0569	31.7251	31.554	31.2081	30.7358	31.2035	31.5637	31.4856	31.5158	30.5638	30.7735	31.5912	30.7394	31.3578	31.3135	30.6867	30.663	31.1633	31.4979	31.6725	31.3724	30.9485	31.6001	30.9416	31.3496	31.258	30.7572	31.3255	30.8028	31.1569	31.512	30.8735	31.4774	30.9293	30.9647	31.5524	30.7849
P55290.4	Cadherin-13 (Heart cadherin) (H-cadherin) (P105) (Truncated cadherin) (T-cad) (T-cadherin)	CDH13.4	20.2907	21.3588	19.311	20.7594	20.7348	21.7453	20.2921	20.3463	21.6877	20.9726	19.4577	20.3821	20.5234	20.3103	21.8603	20.4352	21.7498	21.0642	21.7194	20.7502	20.4022	20.2286	21.1132	20.9792	20.9385	20.6103	20.8576	20.3248	22.2897	21.8881	22.0361	20.4894	21.4204	20.7566	20.1216	22.2462	18.2519	20.6756	20.9851	18.7381	19.9647	21.4601	20.8502	20.3914	20.3776	21.0122	21.4719
P68871	Hemoglobin subunit beta (Beta-globin) (Hemoglobin beta chain) [Cleaved into: LVV-hemorphin-7; Spinorphin]	HBB	26.1922	27.0567	25.6933	26.3472	26.1274	24.9917	27.7838	27.04	26.3412	28.0626	28.2771	27.5673	27.9897	26.0426	29.9451	28.4817	27.7271	27.4569	26.2888	26.4121	27.5191	26.5087	27.1276	26.8133	26.3035	27.3222	25.4699	26.742	24.7791	26.3369	26.796	29.193	24.8324	27.6906	26.6312	25.9078	26.6978	29.5011	26.7289	25.966	27.4103	26.9262	27.2062	27.9175	29.855	28.2676	26.2306
P02747	Complement C1q subcomponent subunit C	C1QC	26.6515	27.6226	27.2076	27.1377	27.0104	26.9021	27.2636	26.9682	26.9607	26.3977	26.756	26.5286	26.7854	27.6865	27.1045	27.0016	27.1293	26.6723	27.1089	27.171	27.1182	27.3569	27.0957	26.1982	27.1308	27.5029	27.4434	27.4127	26.3726	27.6342	27.1841	27.3818	26.9115	26.9806	27.0481	26.3822	26.1119	27.2016	27.1644	26.0676	27.1887	27.2791	25.2859	27.2051	25.7463	27.3826	26.0297
P02765	Alpha-2-HS-glycoprotein (Alpha-2-Z-globulin) (Ba-alpha-2-glycoprotein) (Fetuin-A) [Cleaved into: Alpha-2-HS-glycoprotein chain A; Alpha-2-HS-glycoprotein chain B]	AHSG	30.4753	31.1326	30.3634	30.5778	30.1098	30.6548	30.3713	30.7236	30.542	30.4219	29.2349	31.3407	30.6654	30.9937	30.3953	30.1184	30.2441	30.3371	30.0733	31.2985	30.5629	31.0218	31.1173	30.1266	30.5604	31.2418	30.8058	30.7588	30.7151	30.7266	30.7017	30.7724	31.0601	30.6577	30.8899	30.9473	29.9733	30.8296	30.9938	30.68	30.7233	30.6828	30.6143	30.4106	30.8296	29.9581	30.2799
P02746	Complement C1q subcomponent subunit B	C1QB	27.4629	26.8936	27.8225	28.0931	27.7322	28.6566	28.2536	27.834	27.6569	27.8786	27.3256	29.1212	28.2698	28.273	28.6091	28.2639	27.8844	27.3915	28.9381	28.6943	28.1751	28.4875	27.9173	27.7247	28.4693	28.464	28.1511	28.0621	27.8349	27.9467	28.1857	28.3587	28.3736	28.0994	27.9218	27.941	28.0674	28.1689	27.9519	28.0064	27.9475	28.0021	28.6781	28.1157	28.4121	28.3171	28.5031
Q14624	Inter-alpha-trypsin inhibitor heavy chain H4 (ITI heavy chain H4) (ITI-HC4) (Inter-alpha-inhibitor heavy chain 4) (Inter-alpha-trypsin inhibitor family heavy chain-related protein) (IHRP) (Plasma kallikrein sensitive glycoprotein 120) (Gp120) (PK-120) [Cleaved into: 70 kDa inter-alpha-trypsin inhibitor heavy chain H4; 35 kDa inter-alpha-trypsin inhibitor heavy chain H4]	ITIH4	30.7437	31.1246	30.5006	30.7055	30.5887	31.1	30.7356	30.5614	30.3451	30.1798	30.3792	30.0465	30.4058	30.6385	30.2373	29.9159	30.2937	30.4059	30.6391	30.7166	31.0166	30.5253	30.7789	30.6269	30.0838	30.9876	30.6082	30.6658	30.7227	30.0946	29.7344	30.8232	30.9468	30.155	30.8001	30.4696	30.3764	30.3008	30.7501	30.6781	30.9068	30.7285	30.5321	30.0542	30.8207	29.6533	30.0151
P02654	Apolipoprotein C-I (Apo-CI) (ApoC-I) (Apolipoprotein C1) [Cleaved into: Truncated apolipoprotein C-I]	APOC1	25.3242	26.3279	24.8394	26.7495	26.8893	26.4818	26.0857	26.8461	25.8799	25.3777	22.1394	25.9038	26.0749	26.7815	26.8793	25.5266	26.3357	25.6272	26.3986	26.4957	27.4706	26.4822	27.0312	25.6342	23.606	26.4904	26.4321	26.6736	26.0293	24.9385	26.1616	26.2669	26.908	25.9123	27.0867	27.3888	23.6181	25.8444	25.9935	25.2735	26.443	27.4695	22.194	25.7041	25.5264	27.0785	25.5164
P26038	Moesin (Membrane-organizing extension spike protein)	MSN	16.7647	16.8301	18.9033	18.2003	22.9716	22.3332	18.5758	18.5918	22.0119	19.2914	22.7603	19.1903	21.9816	18.6191	18.2238	17.0466	19.712	19.7526	16.7398	19.4441	19.0028	17.0894	16.758	17.0781	18.7056	16.3948	17.6927	17.7677	17.673	21.6655	26.6142	18.3868	21.2566	16.7566	18.1636	16.6364	17.5699	25.6652	18.3138	21.9467	20.5107	25.0265	20.5464	15.4277	17.0135	18.0803	20.2924
P00746	Complement factor D (EC 3.4.21.46) (Adipsin) (C3 convertase activator) (Properdin factor D)	CFD	23.793	23.9146	22.023	24.2853	24.4868	24.3367	24.2843	24.1358	23.8173	24.0922	19.7864	22.3978	22.7735	24.2427	23.2969	23.8045	24.9733	24.3884	24.5595	24.6838	24.0384	24.6761	23.2601	24.9495	23.1541	24.4342	24.9893	24.3778	24.9435	23.825	24.4484	23.9247	24.0101	23.029	24.0739	23.2881	20.1568	23.5823	24.1984	19.4382	24.0028	23.9439	19.4607	23.4797	20.4172	24.2212	22.8935
P63104	14-3-3 protein zeta/delta (Protein kinase C inhibitor protein 1) (KCIP-1)	YWHAZ	20.0585	20.9311	17.8783	21.4097	15.5658	20.1536	19.8757	20.4821	17.4428	17.9075	21.6394	19.0844	19.8118	20.5067	17.3346	19.237	20.9296	20.3512	21.2118	21.1498	18.6377	18.6923	19.1889	19.5422	14.7743	21.3851	21.0231	21.1264	19.4793	18.4868	18.5095	20.6086	18.8506	19.9236	19.9227	19.7182	23.5939	18.7798	20.4645	18.6257	19.8342	14.0975	15.9129	18.9824	18.7812	20.4396	20.0645
P40189	Interleukin-6 receptor subunit beta (IL-6 receptor subunit beta) (IL-6R subunit beta) (IL-6R-beta) (IL-6RB) (CDw130) (Interleukin-6 signal transducer) (Membrane glycoprotein 130) (gp130) (Oncostatin-M receptor subunit alpha) (CD antigen CD130)	IL6ST	20.9422	18.9135	20.4975	20.9536	21.6572	20.7914	20.7236	20.2227	21.1411	21.2977	19.4534	20.6199	21.5128	21.0012	20.7031	21.5205	23.1433	20.8548	20.3275	21.1372	20.6945	21.117	20.3904	20.1715	20.4025	20.7197	21.1185	20.4802	20.8218	21.1939	21.0652	20.6623	20.5189	20.8089	20.8538	22.1982	21.5552	20.0204	20.7851	20.284	20.7643	22.3996	15.5701	21.1598	19.2321	21.5299	21.3964
P05154	Plasma serine protease inhibitor (Acrosomal serine protease inhibitor) (Plasminogen activator inhibitor 3) (PAI-3) (PAI3) (Protein C inhibitor) (PCI) (Serpin A5)	SERPINA5	25.4144	26.1277	24.1889	25.2541	26.6438	26.4005	25.509	25.2648	25.468	25.3818	25.1663	24.6707	24.3262	25.7076	26.341	25.0995	25.7874	25.8674	26.0773	24.8407	25.7368	26.2532	25.3597	26.22	25.1165	25.6217	25.6944	25.5329	26.4243	26.7666	26.3343	25.3124	25.7246	23.9634	25.4576	25.1425	26.2124	25.1573	25.7131	23.9754	25.4764	26.0823	24.5217	25.5093	23.6328	26.0697	24.9794
P05090	Apolipoprotein D (Apo-D) (ApoD)	APOD	26.0481	23.4762	27.7842	26.6654	27.1505	26.3421	26.3831	26.75	26.0647	24.9598	28.2567	25.4402	27.1472	26.0163	25.9592	26.8301	26.6029	26.4877	26.7644	25.6962	26.5371	25.7175	25.7072	25.9582	27.0709	26.3046	25.7495	25.5594	26.4714	26.2583	26.2793	25.9535	25.9742	26.6885	25.7849	28.2537	27.254	26.4291	25.472	26.7054	26.5637	27.4015	27.6182	26.8456	28.827	27.168	25.7215
P04275	von Willebrand factor (vWF) [Cleaved into: von Willebrand antigen 2 (von Willebrand antigen II)]	VWF	25.9675	26.7343	25.9296	26.0291	26.9174	27.3891	26.5449	26.2366	27.0316	26.4683	24.9988	26.1343	26.3593	26.3783	26.3391	27.1021	26.9736	26.637	27.0366	26.8589	26.9861	26.8133	26.5943	25.9846	25.8964	26.4043	26.7587	26.5964	27.0855	26.7788	26.5925	26.4649	26.7145	26.2745	26.7745	26.5214	24.4012	25.7854	26.5769	24.6332	26.5155	27.7671	24.4873	26.4234	24.9834	26.8171	25.9301
P01019	Angiotensinogen (Serpin A8) [Cleaved into: Angiotensin-1 (Angiotensin 1-10) (Angiotensin I) (Ang I); Angiotensin-2 (Angiotensin 1-8) (Angiotensin II) (Ang II); Angiotensin-3 (Angiotensin 2-8) (Angiotensin III) (Ang III) (Des-Asp[1]-angiotensin II); Angiotensin-4 (Angiotensin 3-8) (Angiotensin IV) (Ang IV); Angiotensin 1-9; Angiotensin 1-7; Angiotensin 1-5; Angiotensin 1-4]	AGT	28.9868	29.7489	28.8485	29.0318	29.3978	29.531	29.2068	29.0197	29.2374	28.8286	26.1093	28.5747	29.2243	29.3304	29.1435	29.1472	29.6077	29.3746	29.3147	29.3063	28.9834	29.706	30.3814	29.1676	29.0917	29.2022	29.2435	29.3279	29.1099	29.4044	29.8706	29.3708	29.7354	28.3875	29.7433	29.2344	27.6997	29.3527	29.2655	26.9297	29.5708	28.9038	27.4529	28.7735	26.4201	28.8989	29.3796
P09871	Complement C1s subcomponent (EC 3.4.21.42) (C1 esterase) (Complement component 1 subcomponent s) [Cleaved into: Complement C1s subcomponent heavy chain; Complement C1s subcomponent light chain]	C1S	27.6275	28.758	27.7201	27.7017	30.311	27.8026	27.9724	27.9875	28.0067	27.4821	27.1778	28.1085	28.2904	27.8887	27.8042	28.0422	27.8686	27.4986	28.2702	28.3741	27.8512	28.0153	27.8978	29.7133	27.8742	28.0251	27.6793	27.6571	29.8676	27.8098	27.9333	27.8588	28.3243	28.0298	27.7404	28.3792	31.1872	29.1472	27.5551	29.7689	27.6585	30.5564	29.7138	27.81	30.0611	27.9627	27.4997
P00748	Coagulation factor XII (EC 3.4.21.38) (Hageman factor) (HAF) [Cleaved into: Coagulation factor XIIa heavy chain; Beta-factor XIIa part 1; Coagulation factor XIIa light chain (Beta-factor XIIa part 2)]	F12	27.3664	25.8592	26.6043	26.2938	27.1667	26.9531	27.5167	26.7958	25.8526	25.558	28.5518	26.6534	26.0572	26.649	26.2852	25.6193	27.3039	26.7655	27.3054	26.117	25.814	26.7987	27.4093	25.9366	25.8051	26.2516	26.9531	26.8678	27.7041	25.9755	26.9826	26.0371	25.7373	25.3532	27.4508	26.8839	29.8189	26.9099	26.6695	27.8079	26.0803	26.4642	25.8452	25.3687	28.1855	26.6081	27.002
P27169	Serum paraoxonase/arylesterase 1 (PON 1) (EC 3.1.1.2) (EC 3.1.1.81) (EC 3.1.8.1) (Aromatic esterase 1) (A-esterase 1) (K-45) (Serum aryldialkylphosphatase 1)	PON1	26.2159	27.0643	26.5106	26.5396	26.1183	26.1425	26.4269	26.533	26.3935	26.7185	26.4037	25.6419	26.2158	26.4527	26.0968	25.6796	26.095	26.1653	26.8381	26.0177	26.3658	26.6648	26.3257	26.2926	25.4396	25.4392	26.8964	26.5981	26.2597	26.1355	26.1241	27.1904	27.1139	26.3218	26.7118	26.8851	28.5199	26.4158	26.8737	28.1617	26.8013	26.6131	27.6658	25.2295	26.7642	26.4706	26.0558
Q6EMK4	Vasorin (Protein slit-like 2)	VASN	23.2664	22.7467	19.6868	23.322	23.4906	16.3139	23.0503	22.8277	22.8883	23.2209	17.4422	22.8977	22.0047	23.2666	22.2359	24.0012	23.5362	23.6574	22.2104	22.2575	23.126	23.2832	23.0442	18.5565	22.4682	23.2175	23.5758	23.2784	18.4992	22.482	22.3588	23.1307	21.805	23.5802	22.9995	22.9718	12.241	22.7302	23.1654	22.1949	22.8376	20.5096	20.5726	22.4875	17.7807	23.0521	21.879
O43157	Plexin-B1 (Semaphorin receptor SEP)	PLXNB1	19.8199	20.7442	17.6993	19.5818	17.6121	18.7312	20.0978	19.4917	17.2269	20.9362	19.227	18.9541	18.778	20.2513	20.3777	20.8113	19.4781	20.4222	18.7083	19.3687	19.5271	19.5886	19.9163	19.4697	21.9618	19.2961	19.7601	18.9753	19.4042	19.6378	19.9951	20.4384	17.4056	18.1205	20.8259	17.3959	19.5882	19.3064	20.5307	17.1963	20.4232	16.691	18.5413	19.2362	17.9824	19.9378	16.4674
P06276	Cholinesterase (EC 3.1.1.8) (Acylcholine acylhydrolase) (Butyrylcholine esterase) (Choline esterase II) (Pseudocholinesterase)	BCHE	24.0776	25.2396	22.1471	24.755	25.2748	24.6608	24.1498	24.6279	24.2117	24.1495	24.7086	23.4727	23.8757	24.7901	24.723	22.9182	24.3599	24.4233	24.8738	24.6457	24.4604	24.8428	24.5143	24.3486	23.3042	24.7282	24.8029	24.1324	24.8207	24.3702	24.2592	24.6879	24.813	23.9579	24.1141	24.7994	22.9511	24.9799	24.6872	23.8418	24.6515	24.0739	23.5314	23.3764	24.2485	24.4402	23.7816
P02533	Keratin, type I cytoskeletal 14 (Cytokeratin-14) (CK-14) (Keratin-14) (K14)	KRT14	23.3765	20.6674	23.6204	23.6008	24.0341	24.068	23.0117	23.3171	24.9213	24.6306	23.4443	24.7244	25.1096	23.3	24.0892	24.3105	23.2161	23.4991	24.1655	23.5733	23.5166	24.1008	23.2579	24.539	25.1422	23.612	23.3202	24.1321	24.0848	24.945	24.5648	23.6651	25.8745	24.543	23.6957	24.537	22.1835	25.2678	23.5209	25.9943	23.9507	24.7449	22.3724	25.5314	26.1047	25.3378	25.1466
P18428	Lipopolysaccharide-binding protein (LBP)	LBP	24.9763	25.2113	22.2689	25.1458	25.1645	25.013	25.3434	25.3678	24.9232	22.5564	25.2534	23.1702	23.2129	24.9814	24.3612	25.8713	25.19	25.3417	25.5768	26.5708	25.2849	25.1094	25.9932	25.3934	23.6046	24.788	24.6354	23.8523	25.3807	24.7853	24.2926	24.7401	24.2907	23.9434	25.0368	23.6372	24.4185	23.7687	24.5561	23.8238	24.4291	25.8582	24.5631	24.5678	23.4652	23.8156	23.7802
O75636	Ficolin-3 (Collagen/fibrinogen domain-containing lectin 3 p35) (Collagen/fibrinogen domain-containing protein 3) (Hakata antigen)	FCN3	25.7751	25.9116	26.0412	25.6745	26.3792	26.0749	26.9151	25.7284	25.5486	25.7231	26.9222	25.003	26.0645	25.2703	25.9369	26.2128	25.9009	25.5103	26.7189	25.2541	25.8097	26.0207	25.8819	25.7545	25.4704	26.0494	26.2716	25.9245	26.8382	26.6934	25.3439	25.9167	25.4213	25.6751	26.6815	24.7351	27.0712	25.9807	26.0638	25.4892	26.2568	26.7069	25.0808	26.2031	27.2236	26.4686	26.2086
P20851	C4b-binding protein beta chain	C4BPB	24.7359	25.2142	20.6162	24.803	24.6238	25.2935	24.8384	25.1486	23.8718	23.5391	18.8033	23.322	22.277	24.8175	24.428	24.4271	24.7634	24.6775	24.4769	24.6981	25.1304	24.7655	24.6971	25.5203	23.1447	24.8014	25.0844	25.2868	25.189	24.37	24.854	24.9414	24.0721	23.0021	25.0397	23.0571	19.5245	23.9666	24.5856	21.0313	24.7387	24.6815	21.2359	23.8952	20.0062	22.6244	23.3434
P06733	Alpha-enolase (EC 4.2.1.11) (2-phospho-D-glycerate hydro-lyase) (C-myc promoter-binding protein) (Enolase 1) (MBP-1) (MPB-1) (Non-neural enolase) (NNE) (Phosphopyruvate hydratase) (Plasminogen-binding protein)	ENO1	19.1352	19.2595	22.8753	18.5158	18.8996	19.0525	20.1388	18.6087	18.6945	19.4759	17.3423	18.3127	19.9678	19.5783	19.5166	18.3297	19.5704	18.8341	19.4336	20.5245	17.8765	18.0728	18.8199	19.3584	19.5691	20.3928	19.9228	18.7536	19.2634	20.6687	20.2572	20.461	18.8017	18.9211	18.0292	17.5038	17.8718	18.6005	19.3225	17.7631	19.2471	19.2397	18.8019	18.4485	16.3262	19.2927	18.8204
P02743	Serum amyloid P-component (SAP) (9.5S alpha-1-glycoprotein) [Cleaved into: Serum amyloid P-component(1-203)]	APCS	28.2109	25.0979	28.1116	27.5744	27.324	27.3158	27.9925	27.9792	28.1285	28.1616	27.3139	27.8957	28.4316	28.1381	27.7532	28.4465	28.7278	28.4374	25.8964	28.9577	28.3141	27.5218	28.1472	27.7974	27.7916	27.8745	27.5736	28.0335	27.0993	28.2103	28.0125	27.5274	28.1709	28.4491	28.1475	27.5088	28.7582	28.651	27.2954	28.7913	27.9625	26.7891	26.7274	27.5296	28.2383	27.9392	28.3815
P12814.3	Alpha-actinin-1 (Alpha-actinin cytoskeletal isoform) (F-actin cross-linking protein) (Non-muscle alpha-actinin-1)	ACTN1.3	18.8254	21.1934	24.3321	23.7588	19.5412	23.69	20.1751	20.4515	18.9684	18.8656	24.586	19.5292	21.8859	22.0992	19.7203	18.0374	20.7335	19.4699	20.5116	22.3272	23.1118	20.3179	21.1553	21.5012	20.8231	23.0188	22.7318	24.0905	23.2546	21.8479	21.5216	20.7581	21.7938	22.0219	20.2517	16.8912	18.4568	20.9514	22.6553	18.2811	20.5963	20.4369	18.753	19.2286	21.4463	20.6309	18.943
P48740	Mannan-binding lectin serine protease 1 (EC 3.4.21.-) (Complement factor MASP-3) (Complement-activating component of Ra-reactive factor) (Mannose-binding lectin-associated serine protease 1) (MASP-1) (Mannose-binding protein-associated serine protease) (Ra-reactive factor serine protease p100) (RaRF) (Serine protease 5) [Cleaved into: Mannan-binding lectin serine protease 1 heavy chain; Mannan-bi…	MASP1	24.0564	25.3173	25.602	24.5089	25.598	24.969	24.7145	24.6275	24.4955	24.3513	23.9088	24.5149	24.1968	24.2459	24.871	24.3843	24.6468	24.6026	25.0006	24.1735	24.487	24.8286	24.4613	24.1078	23.8814	24.3601	25.029	24.5266	24.8381	25.1985	24.5249	24.8969	24.5846	23.6417	24.9863	24.3833	24.0735	24.2985	25.0358	23.0526	24.9282	24.9747	23.9125	24.758	24.0434	25.0585	24.3774
P0DJI8	Serum amyloid A-1 protein (SAA) [Cleaved into: Amyloid protein A (Amyloid fibril protein AA); Serum amyloid protein A(2-104); Serum amyloid protein A(3-104); Serum amyloid protein A(2-103); Serum amyloid protein A(2-102); Serum amyloid protein A(4-101)]	SAA1	20.8211	21.6291	27.088	22.1577	22.997	19.0791	21.2944	21.354	27.8035	22.8995	17.4557	20.1798	16.6395	21.013	20.9685	25.865	23.2671	23.797	21.9769	26.6342	20.4078	21.8035	21.9772	19.5884	23.2904	19.6449	20.5187	20.0393	21.0571	22.6865	18.5471	21.1067	22.227	24.1189	22.2485	19.3811	15.9077	20.9079	19.1539	20.1958	20.6497	21.4221	15.5523	22.717	19.9124	21.9916	19.3578
P00450	Ceruloplasmin (EC 1.16.3.1) (Ferroxidase)	CP	31.7876	32.7282	32.1397	31.6981	30.9949	31.2779	31.4602	31.7582	31.7	31.718	30.2841	30.8113	31.0831	31.4695	31.4928	31.4924	32.013	31.8306	31.4089	32.2559	31.606	31.6359	32.145	31.2969	31.1739	31.8713	31.5665	31.8161	31.1539	31.4671	31.4092	31.7008	31.8248	32.0262	31.7833	31.6146	31.2957	31.873	31.838	30.8655	31.3085	31.4829	30.8219	31.2045	30.4716	31.2424	31.0988
P16190	HLA class I histocompatibility antigen, A alpha chain	HLA-A	16.7372	21.1589	18.7707	20.7962	19.119	19.7785	21.514	18.6901	18.0297	21.8523	17.44	19.5605	18.7226	19.6035	20.4211	21.8246	17.1935	16.6023	19.2011	23.9813	22.0208	21.181	23.1692	18.8266	20.0068	22.6224	19.6023	19.2133	19.3431	20.6068	19.9831	23.1494	18.9512	17.4523	20.9721	20.4983	17.7529	19.0392	22.2852	19.35	22.1258	20.5501	19.4222	20.9813	17.6939	19.5082	19.4941
P27918	Properdin (Complement factor P)	CFP	24.5771	21.8358	24.0455	23.2626	23.1582	23.5012	24.0991	23.6952	22.7763	22.5956	24.8721	23.8432	23.8352	23.7177	22.4348	24.8696	24.4859	24.4698	22.9587	20.9512	23.7867	23.165	23.9649	22.4988	22.4044	24.2754	23.6478	23.8753	22.9467	24.0236	23.543	23.6379	23.1273	23.0991	23.9583	23.8625	25.2864	23.9258	23.8264	24.3714	24.2545	23.4278	24.0935	23.3814	25.7308	24.0607	22.4101
P22897	Macrophage mannose receptor 1 (MMR) (C-type lectin domain family 13 member D) (C-type lectin domain family 13 member D-like) (Human mannose receptor) (hMR) (Macrophage mannose receptor 1-like protein 1) (CD antigen CD206)	MRC1	19.2876	19.5066	19.6936	18.8492	20.7618	20.3976	19.3003	18.7942	19.6216	18.6948	17.2917	18.7299	19.5432	21.9475	19.5547	20.5744	19.994	18.8873	20.8031	19.168	18.21	18.5171	19.6007	19.2129	19.0722	18.7376	19.091	17.4634	17.9639	19.5949	19.1867	19.5246	18.2442	18.4747	19.4612	19.1884	17.0567	19.7101	19.6546	17.8633	19.215	21.0382	18.9899	20.7075	18.9177	19.6743	19.3219
Q9NZP8	Complement C1r subcomponent-like protein (C1r-LP) (C1r-like protein) (EC 3.4.21.-) (C1r-like serine protease analog protein) (CLSPa)	C1RL	24.2942	24.9653	21.208	24.1917	24.6773	23.7618	24.1304	24.3148	23.7878	24.0447	19.0468	22.7148	21.975	24.5418	24.6151	24.2842	24.4848	23.5988	24.0544	24.5658	24.6005	24.3131	24.6211	24.7816	22.3543	24.5469	24.3103	24.4621	24.1266	23.4533	23.8981	24.6335	24.2756	23.7111	24.7261	23.637	20.3623	23.4628	24.5078	22.3014	24.1906	24.2954	22.6734	22.5304	20.6636	24.4082	23.9925
P35908	Keratin, type II cytoskeletal 2 epidermal (Cytokeratin-2e) (CK-2e) (Epithelial keratin-2e) (Keratin-2 epidermis) (Keratin-2e) (K2e) (Type-II keratin Kb2)	KRT2	23.9826	23.7513	23.5682	23.8488	23.7408	25.3664	24.0085	23.2691	24.774	24.8373	24.2378	24.1362	24.9478	23.5933	24.2976	24.7164	23.8039	24.1103	24.576	23.9934	23.8755	24.3323	23.3208	24.8686	23.3833	24.0354	23.5633	24.1003	24.7008	24.687	24.3866	24.0406	25.5768	23.6187	23.4837	25.3494	24.6424	24.6298	23.8333	25.0154	23.6737	24.3794	24.0429	24.6599	25.0402	24.6171	25.3226
P14543	Nidogen-1 (NID-1) (Entactin)	NID1	18.9446	18.5919	12.8023	19.197	19.2251	17.7825	19.1904	18.931	18.5753	20.0278	15.0289	19.6049	16.9408	18.0741	20.3413	20.0809	19.8825	18.9599	18.8398	19.7731	18.7679	19.6456	19.5348	18.07	19.1034	18.6716	18.8666	18.8827	18.8823	19.8854	18.9248	19.8022	20.9889	15.7461	18.2397	18.1941	7.97437	18.7346	18.4885	15.1332	17.7254	18.82	10.0865	19.5828	18.2339	19.6157	17.7638
P04114	Apolipoprotein B-100 (Apo B-100) [Cleaved into: Apolipoprotein B-48 (Apo B-48)]	APOB	33.4616	33.3121	33.8074	32.4885	33.2525	33.2742	32.3684	33.4027	33.0376	33.1632	32.2908	33.5488	33.6581	33.23	33.3669	33.7172	33.7759	33.4902	33.5232	32.6517	32.8748	33.2248	33.1982	33.222	32.9859	32.8671	32.9857	33.2779	33.55	34.0038	33.3848	33.4075	33.4158	33.1359	33.3095	33.6301	34.0121	33.4882	33.0525	33.7061	32.723	33.5024	33.3163	33.8907	33.9333	33.1719	33.1048
P10643	Complement component C7	C7	28.546	27.9775	27.8422	27.8117	29.0929	28.5693	28.3517	27.9494	27.7895	27.7819	28.8935	27.2883	28.1757	28.1371	28.1147	28.0662	28.1234	27.8319	28.4275	28.1181	28.0564	28.0216	28.5789	28.2253	27.5512	28.224	28.0094	28.002	28.2299	28.4811	28.3596	28.0033	28.466	28.5234	27.8482	28.8105	27.6085	28.0566	28.1409	27.4129	28.1123	28.8529	27.9464	27.9496	26.2724	27.7574	27.4566
P05452	Tetranectin (TN) (C-type lectin domain family 3 member B) (Plasminogen kringle 4-binding protein)	CLEC3B	25.8737	26.3398	26.5171	26.6624	26.3851	26.3595	26.4636	25.081	26.4292	26.2342	25.9273	26.4417	26.2041	26.4207	26.3098	26.2451	26.4691	26.284	26.4312	26.2575	26.491	26.497	26.2731	26.2752	26.8143	26.3255	26.3003	26.2593	27.0918	26.8807	26.4016	26.4557	26.7298	26.6948	26.2991	26.8667	25.5796	25.336	26.7074	26.8071	26.0896	26.7429	25.8241	26.3746	26.9635	26.3608	25.7137
P08519	Apolipoprotein(a) (Apo(a)) (Lp(a)) (EC 3.4.21.-)	LPA	19.8136	19.2924	20.6285	20.7238	21.5174	21.5178	20.8647	20.6449	20.7423	21.3319	22.5387	21.4062	21.8104	19.7835	26.0571	19.9092	21.8772	18.2633	22.8605	19.3283	24.2047	22.136	18.9464	21.5352	17.1456	21.3561	21.2065	21.1424	20.4239	22.0547	23.0495	19.9179	22.0695	20.0512	21.29	21.4886	22.6206	22.4714	20.3578	22.8543	23.6903	21.5873	21.3779	23.1137	23.2708	21.8383	19.7659
P10909.2	Clusterin (Aging-associated gene 4 protein) (Apolipoprotein J) (Apo-J) (Complement cytolysis inhibitor) (CLI) (Complement-associated protein SP-40,40) (Ku70-binding protein 1) (NA1/NA2) (Sulfated glycoprotein 2) (SGP-2) (Testosterone-repressed prostate message 2) (TRPM-2) [Cleaved into: Clusterin beta chain (ApoJalpha) (Complement cytolysis inhibitor a chain); Clusterin alpha chain (ApoJbeta) (Co…	CLU.2	28.9528	29.4857	29.0818	29.1258	29.0186	28.4938	29.0724	28.9943	29.1693	28.7322	27.8916	28.5758	29.5128	28.8868	28.5311	29.2583	29.3196	29.0935	28.389	29.0063	29.0785	29.2541	29.0749	28.2261	28.3711	28.9046	29.2551	29.2735	28.358	29.7272	28.8995	29.1199	29.2979	28.5965	29.0651	28.482	29.4878	28.8389	29.0649	27.9562	29.223	29.2295	28.9795	28.9025	28.4769	28.0227	28.5538
Q76LX8	A disintegrin and metalloproteinase with thrombospondin motifs 13 (ADAM-TS 13) (ADAM-TS13) (ADAMTS-13) (EC 3.4.24.87) (von Willebrand factor-cleaving protease) (vWF-CP) (vWF-cleaving protease)	ADAMTS13	22.7915	22.8532	20.5969	22.1401	23.5373	22.8016	22.8916	22.9504	23.5168	22.6599	20.0301	21.7356	22.2816	22.5855	23.2052	22.2946	22.8829	22.8724	23.4645	22.7984	22.648	22.1925	22.6015	22.339	22.9165	22.7723	22.6228	22.5598	22.2853	23.5765	22.8379	22.9908	24.0211	22.6764	22.7872	22.5472	18.7973	23.0364	22.9123	22.1761	23.0402	23.3807	19.4248	23.0172	20.425	22.4297	22.3471
P22352	Glutathione peroxidase 3 (GPx-3) (GSHPx-3) (EC 1.11.1.9) (Extracellular glutathione peroxidase) (Plasma glutathione peroxidase) (GPx-P) (GSHPx-P)	GPX3	26.1719	26.0682	24.4173	26.0449	27.0221	26.1666	26.5235	26.3207	26.3795	26.3824	26.2947	25.3519	24.9168	25.8623	26.4291	25.7748	26.4052	26.4788	26.6272	26.0671	26.196	26.0505	26.1944	25.6449	25.0508	26.8516	26.0579	25.7028	27.1007	25.9976	26.5381	26.4566	26.8677	25.87	26.3542	26.4272	27.0921	26.2677	26.0946	26.7937	26.7823	26.5178	25.6955	25.5806	26.979	25.781	26.0579
Q86VB7.2	Scavenger receptor cysteine-rich type 1 protein M130 (Hemoglobin scavenger receptor) (CD antigen CD163) [Cleaved into: Soluble CD163 (sCD163)]	CD163.2	21.2429	21.6439	18.6319	21.8507	21.5505	21.5874	24.2123	21.7826	21.3942	21.1585	19.5853	20.3743	21.4064	21.7935	21.3229	21.8032	22.4904	21.9745	21.8317	22.2366	21.9395	22.3311	21.6093	20.8808	21.5326	22.3025	22.0253	23.0803	20.6374	22.466	21.8483	22.3306	20.9447	17.6912	22.034	21.7344	19.3647	20.397	21.645	20.0567	22.7486	21.6035	19.9556	21.5568	18.8733	21.4437	18.5878
P01034	Cystatin-C (Cystatin-3) (Gamma-trace) (Neuroendocrine basic polypeptide) (Post-gamma-globulin)	CST3	25.777	26.9908	22.7467	25.8899	25.0156	25.3647	26.1983	25.86	25.9082	26.1051	24.386	25.6729	25.1334	25.6158	25.497	26.1485	26.33	25.6479	26.1775	26.9861	26.0939	25.3729	26.1922	24.6152	25.0955	25.9333	25.7192	25.7941	24.579	25.5559	25.5704	25.9	26.4624	25.9796	25.7939	26.2002	20.5146	25.3323	25.8265	24.888	25.684	25.0917	22.5397	26.0804	24.26	26.5722	25.2611
Q9NPH3.5	Interleukin-1 receptor accessory protein (IL-1 receptor accessory protein) (IL-1RAcP) (EC 3.2.2.6) (Interleukin-1 receptor 3) (IL-1R-3) (IL-1R3)	IL1RAP.5	22.5495	23.0033	16.6647	22.9879	23.7054	22.7851	23.1163	22.6611	23.8022	22.7435	18.8725	22.1494	21.9748	23.1158	22.5847	23.5464	23.7053	22.9691	22.5789	22.8881	22.6509	22.6936	23.0226	22.9907	21.8104	23.3388	22.6599	22.5317	22.6429	22.4816	23.1872	23.0643	23.7168	22.2274	22.6141	22.4008	20.249	22.2366	23.2244	22.9181	23.1716	22.8289	16.483	21.6002	20.0733	21.2073	22.8302
P00736	Complement C1r subcomponent (EC 3.4.21.41) (Complement component 1 subcomponent r) [Cleaved into: Complement C1r subcomponent heavy chain; Complement C1r subcomponent light chain]	C1R	27.0494	27.779	27.6468	27.0055	27.4959	27.9329	27.3753	27.2015	27.4404	26.656	27.008	26.2876	27.089	27.3007	26.9179	27.4099	26.9944	26.684	28.3821	27.8256	27.2364	27.3252	27.4014	27.0297	27.78	27.369	26.7887	27.0486	27.5179	27.1261	27.3231	27.0825	28.0883	27.3919	27.2373	27.0439	26.4626	26.8913	26.8611	28.0641	27.0225	27.9189	27.3415	27.6208	27.8432	28.139	26.2052
P14151.2	L-selectin (CD62 antigen-like family member L) (Leukocyte adhesion molecule 1) (LAM-1) (Leukocyte surface antigen Leu-8) (Leukocyte-endothelial cell adhesion molecule 1) (LECAM1) (Lymph node homing receptor) (TQ1) (gp90-MEL) (CD antigen CD62L)	SELL.2	22.5741	22.4457	20.5846	23.0228	23.6501	24.033	23.0806	22.6517	23.0557	22.8145	22.3756	22.6608	22.7079	23.0907	23.3739	23.0251	23.2393	22.9645	24.0591	22.8553	22.9286	22.8968	23.0565	23.5128	23.2024	23.4568	23.4191	22.9314	23.112	23.3476	22.6515	23.069	23.5979	22.5299	22.611	23.117	18.4889	23.1077	23.6058	22.2806	22.5282	23.7827	19.4818	22.8867	22.6724	22.5631	22.5389
Q15063.5	Periostin (PN) (Osteoblast-specific factor 2) (OSF-2)	POSTN.5	21.5805	23.0343	25.5244	22.1108	21.896	26.2741	21.3248	22.6006	26.5049	21.1804	19.0174	26.8502	20.9882	21.9871	26.8177	21.1687	22.7283	20.0387	26.87	21.3889	22.205	21.9567	21.524	21.7617	22.5978	21.5718	22.4765	21.5143	22.0713	26.9553	22.689	22.1319	26.9944	26.7204	21.9446	26.5729	19.5238	26.3251	22.3881	26.8966	20.9244	21.8179	18.6524	26.7191	20.2921	20.7159	26.4662
P19021.5	Peptidyl-glycine alpha-amidating monooxygenase (PAM) [Includes: Peptidylglycine alpha-hydroxylating monooxygenase (PHM) (EC 1.14.17.3); Peptidyl-alpha-hydroxyglycine alpha-amidating lyase (EC 4.3.2.5) (Peptidylamidoglycolate lyase) (PAL)]	PAM.5	20.5513	21.0624	22.3278	21.4433	21.7225	18.1287	21.2566	21.6461	18.7227	22.0509	19.2782	18.3431	20.7609	21.9446	18.6474	20.542	20.2927	20.9194	21.7247	21.347	21.3385	21.9034	21.4077	18.1728	20.332	21.625	21.6292	21.7784	18.6315	21.7003	20.5252	21.8313	18.1566	17.2222	21.608	22.2521	21.8776	21.5493	22.1446	16.5515	21.0039	20.9514	20.287	21.5439	19.1272	22.6943	19.6622
P05019	Insulin-like growth factor I (IGF-I) (Mechano growth factor) (MGF) (Somatomedin-C)	IGF1	23.0825	15.8028	20.1065	20.6911	19.8844	18.9968	20.822	20.7549	21.0355	21.1118	22.2825	21.4029	20.3677	21.4531	21.0991	22.47	21.4743	21.3135	18.7452	18.8057	20.0742	20.8883	20.3135	20.4566	21.3911	21.5933	21.3587	21.6024	18.519	20.3276	19.3033	21.2577	19.2933	21.4626	21.6786	20.9165	18.2935	21.43	21.6933	21.0954	21.8341	20.0793	20.5713	20.338	21.6211	20.6903	21.608
P08779	Keratin, type I cytoskeletal 16 (Cytokeratin-16) (CK-16) (Keratin-16) (K16)	KRT16	21.98	21.4531	22.0454	21.6496	21.1522	21.7473	20.2647	21.4473	23.6498	22.2529	22.5139	22.2013	23.1013	21.2197	22.4873	22.9591	21.989	22.1901	22.7892	19.5918	20.7579	21.3706	21.0418	22.6257	22.0411	21.1104	20.4709	20.9355	22.5835	21.9923	21.2906	20.0965	23.781	21.6681	20.2949	22.7896	20.1859	22.8777	18.8803	23.5754	21.5919	20.856	20.1438	23.1022	22.5929	22.7608	22.7717
P41222	Prostaglandin-H2 D-isomerase (EC 5.3.99.2) (Beta-trace protein) (Cerebrin-28) (Glutathione-independent PGD synthase) (Lipocalin-type prostaglandin-D synthase) (L-PGDS) (Prostaglandin-D2 synthase) (PGD2 synthase) (PGDS) (PGDS2)	PTGDS	21.6828	22.2819	20.4605	20.1133	21.5155	20.6233	21.397	20.5402	20.506	18.9485	19.8581	20.4595	19.8673	20.6147	21.0887	22.2449	20.6852	20.1736	21.876	21.2871	19.8876	21.5672	20.4244	21.4102	21.3959	21.4891	21.7632	21.4489	19.9932	16.9565	21.5376	20.1752	18.8218	17.6513	20.8229	20.483	20.0926	21.1225	20.4625	21.0965	21.2685	20.9362	19.9543	21.0583	18.2309	21.182	20.2048
Q16610	Extracellular matrix protein 1 (Secretory component p85)	ECM1	26.174	26.7496	26.3082	26.0123	27.3392	26.4992	26.1393	25.9383	26.587	26.6553	26.5448	26.4349	26.4928	25.818	26.7573	26.8347	26.8373	26.6474	26.9349	26.2143	26.0846	26.1794	26.26	26.6408	26.1853	25.5648	25.9802	26.5784	26.5354	26.8643	26.6428	26.3715	26.407	25.2687	26.3591	26.7655	26.8437	26.1088	26.6502	26.0082	25.8273	26.7042	26.7099	26.1439	26.5176	26.9595	25.7747
P04003	C4b-binding protein alpha chain (C4bp) (Proline-rich protein) (PRP)	C4BPA	29.8153	30.5684	30.3072	30.1755	29.6272	29.8501	30.052	30.5398	29.9454	30.3789	28.6126	30.1067	30.8983	30.2205	29.7342	29.9917	30.3234	29.7922	29.5775	30.2347	30.6281	29.9666	30.015	30.2305	30.1051	30.4225	30.4184	30.4848	29.9816	30.3918	29.8742	30.454	29.7451	29.4113	30.3777	29.9928	28.8963	30.5703	29.6557	29.7612	29.8565	30.2469	29.5295	30.9056	29.2885	29.7421	29.8291
P61769	Beta-2-microglobulin [Cleaved into: Beta-2-microglobulin form pI 5.3]	B2M	20.2422	22.8009	9.72384	22.6417	21.4083	17.9188	22.0585	21.6114	22.2517	22.0489	14.429	20.6332	20.2074	22.2296	21.4431	21.823	22.7054	20.506	21.6219	22.3764	21.6991	22.0503	22.5189	18.746	17.105	21.8538	21.8927	21.8473	14.8652	19.7142	19.9833	21.6874	22.0577	18.2021	22.2141	17.4752	6.7435	11.6407	22.388	17.1796	22.1264	20.7461	5.9904	20.4377	15.2369	20.8712	19.7132
Q9UJJ9	N-acetylglucosamine-1-phosphotransferase subunit gamma (GlcNAc-1-phosphotransferase subunit gamma) (UDP-N-acetylglucosamine-1-phosphotransferase subunit gamma)	GNPTG	21.1519	20.4418	18.8127	20.7875	21.8235	16.7216	20.2765	21.7454	20.9332	20.7058	17.1932	19.8092	19.4369	21.6838	21.1092	21.1068	21.9935	21.1461	21.4323	20.9387	21.1879	21.0424	21.0591	20.833	18.2866	20.7121	21.1412	21.2529	21.5949	21.8968	19.8283	21.6441	21.4409	20.4155	21.1757	20.3495	19.6266	20.6398	21.2242	17.9239	21.4247	18.7612	15.9133	21.3943	18.179	20.8086	20.6776
Q9NY97	N-acetyllactosaminide beta-1,3-N-acetylglucosaminyltransferase 2 (EC 2.4.1.149) (Beta-1,3-N-acetylglucosaminyltransferase 1) (BGnT-1) (Beta-1,3-Gn-T1) (Beta3Gn-T1) (Beta-1,3-galactosyltransferase 7) (Beta-1,3-GalTase 7) (Beta3Gal-T7) (Beta3GalT7) (b3Gal-T7) (Beta-3-Gx-T7) (UDP-Gal:beta-GlcNAc beta-1,3-galactosyltransferase 7) (UDP-GlcNAc:betaGal beta-1,3-N-acetylglucosaminyltransferase 2) (BGnT-2…	B3GNT2	18.3379	19.3514	17.1915	19.6049	19.5855	19.7258	18.7608	17.8819	17.5889	18.8915	19.587	17.2092	18.0846	19.1761	17.4173	17.801	18.2197	18.0926	20.5231	18.595	18.8382	18.6099	18.953	19.259	18.3017	18.7074	18.8913	18.8272	18.8849	19.4539	19.3762	19.2337	18.371	18.4785	18.9935	17.3455	19.0618	17.2217	19.4767	17.338	21.4135	19.2062	17.6046	18.7301	19.7	21.626	18.811
P36955	Pigment epithelium-derived factor (PEDF) (Cell proliferation-inducing gene 35 protein) (EPC-1) (Serpin F1)	SERPINF1	27.5538	27.7258	27.1056	26.9079	27.8049	27.0333	26.883	27.3858	27.3575	28.2482	28.8373	28.316	28.0151	27.1949	27.107	27.2647	28.0675	27.7234	28.1192	27.034	27.0446	27.3701	27.1656	27.9449	27.6941	27.0023	27.2591	26.7607	27.9531	27.3779	27.611	26.896	27.7085	27.8026	27.017	28.0395	28.0769	27.5118	27.0144	26.8212	26.4859	27.5742	27.1968	27.6813	28.5278	28.1547	27.4275
Q8NBP7	Proprotein convertase subtilisin/kexin type 9 (EC 3.4.21.-) (Neural apoptosis-regulated convertase 1) (NARC-1) (Proprotein convertase 9) (PC9) (Subtilisin/kexin-like protease PC9)	PCSK9	20.5299	19.3005	19.7576	19.2071	21.5788	19.7397	19.2929	19.4838	19.8747	19.0289	19.0272	20.6223	18.9303	19.1445	20.6279	20.8455	21.341	20.4702	21.9451	19.233	18.7949	18.9988	18.9587	20.303	19.0103	19.4896	19.274	19.3318	19.5274	21.0921	20.7944	19.6056	20.1726	20.4555	19.6301	20.4202	17.5271	18.7002	19.1821	19.3642	19.5933	21.8974	17.809	20.1423	19.3572	20.8428	19.4133
P15169	Carboxypeptidase N catalytic chain (CPN) (EC 3.4.17.3) (Anaphylatoxin inactivator) (Arginine carboxypeptidase) (Carboxypeptidase N polypeptide 1) (Carboxypeptidase N small subunit) (Kininase-1) (Lysine carboxypeptidase) (Plasma carboxypeptidase B) (Serum carboxypeptidase N) (SCPN)	CPN1	24.3649	25.1389	22.874	25.3862	25.0012	25.269	25.5854	25.4679	25.3695	24.4465	23.8268	22.5187	22.6851	25.4514	24.8613	23.5767	24.8166	24.5011	24.8135	24.5471	25.2414	25.7047	25.5907	24.8317	20.3502	25.5119	25.5933	25.8205	25.0505	23.1494	23.9881	25.7954	26.3161	23.7733	25.4939	24.3165	24.1858	24.1593	25.2799	23.7505	25.5465	25.0823	24.5856	22.6674	23.7867	24.3081	22.3823
P02749	Beta-2-glycoprotein 1 (APC inhibitor) (Activated protein C-binding protein) (Anticardiolipin cofactor) (Apolipoprotein H) (Apo-H) (Beta-2-glycoprotein I) (B2GPI) (Beta(2)GPI)	APOH	29.9532	31.2499	30.0394	29.8471	29.4767	29.9547	29.7647	29.8631	29.3789	29.3887	29.3153	29.6677	29.925	29.9515	29.7449	29.9826	29.7561	28.8788	29.4268	29.7272	29.9532	30.2093	29.81	29.4769	30.0943	29.9319	29.9771	29.9196	29.4917	30.0431	30.0719	29.8526	30.1045	29.8479	29.6363	29.3258	28.7428	29.1988	29.9276	28.8934	29.8384	29.0107	28.1819	29.5447	29.2661	29.3999	29.2298
P01031	Complement C5 (C3 and PZP-like alpha-2-macroglobulin domain-containing protein 4) [Cleaved into: Complement C5 beta chain; Complement C5 alpha chain; C5a anaphylatoxin; Complement C5 alpha' chain]	C5	29.7282	29.5823	28.5475	29.7274	29.4421	29.1539	29.7874	30.2449	29.7457	30.0069	29.9234	29.4089	29.8817	29.7537	29.1119	29.9855	30.2818	30.1077	29.6364	29.7079	29.7647	29.7449	29.8263	29.2689	29.5844	29.7035	29.4514	29.9254	29.3132	29.6542	29.3659	29.2549	29.8833	29.4597	29.8256	29.3546	30.0198	29.505	29.8062	29.74	29.7367	29.5618	30.0092	29.0249	29.9256	29.1375	29.1557
Q04756	Hepatocyte growth factor activator (HGF activator) (HGFA) (EC 3.4.21.-) [Cleaved into: Hepatocyte growth factor activator short chain; Hepatocyte growth factor activator long chain]	HGFAC	25.4138	25.3144	25.8149	25.4097	26.0424	25.5782	25.5799	25.2656	25.6392	25.9432	25.5265	24.6725	25.4252	25.432	25.5724	25.5308	25.2453	25.5421	25.7571	25.5361	25.354	25.9248	25.6238	25.2441	25.5665	26.0554	25.7978	25.5486	25.9782	25.9789	25.7275	25.641	26.191	25.2517	24.9867	25.979	26.2619	25.6367	25.2923	24.7563	25.2717	25.4178	25.6391	25.5576	25.7427	25.7501	25.6726
Q96PD5.2	N-acetylmuramoyl-L-alanine amidase (EC 3.5.1.28) (Peptidoglycan recognition protein 2) (Peptidoglycan recognition protein long) (PGRP-L)	PGLYRP2.2	27.7413	29.006	27.906	27.9235	28.4918	28.4054	28.0932	28.0507	27.4268	27.8768	27.1108	27.8873	27.605	28.4757	27.6645	27.6801	27.6708	27.9644	28.5701	27.9536	27.8468	28.1678	27.5532	28.5818	27.2627	28.1706	28.3425	28.0331	28.4391	27.1885	27.9095	28.3182	27.5677	27.8337	28.1933	27.6836	27.5845	28.1068	27.9227	27.7293	28.0374	28.0985	27.4384	26.8454	28.1871	27.4297	27.6054
P35858.2	Insulin-like growth factor-binding protein complex acid labile subunit (ALS)	IGFALS.2	28.4289	27.78	27.8571	27.8732	28.9424	28.4245	27.8727	28.1416	27.5758	27.3632	27.8791	28.0182	27.9291	28.0479	28.3239	27.273	27.9322	28.0173	28.2293	27.3417	27.8133	28.0976	27.7193	27.7159	28.227	28.2051	28.3341	28.0633	27.7614	28.1845	28.024	28.1091	28.0207	27.6678	28.4094	27.9928	27.1349	28.0248	28.251	28.0779	28.3464	28.4047	27.8738	27.584	28.1187	27.8462	27.9219
P04264	Keratin, type II cytoskeletal 1 (67 kDa cytokeratin) (Cytokeratin-1) (CK-1) (Hair alpha protein) (Keratin-1) (K1) (Type-II keratin Kb1)	KRT1	27.3422	27.143	27.8827	26.807	27.0657	26.5071	26.6355	26.4612	27.7511	28.3956	28.3461	28.0325	28.1731	26.4142	27.1513	28.1557	26.6188	27.0316	26.9201	26.429	26.4532	27.3252	26.3177	27.5488	27.2025	27.1687	26.1567	27.3614	26.5883	27.0248	27.4746	27.079	28.2375	27.3283	26.8015	28.5639	27.6759	28.7164	26.7354	29.2017	27.1034	28.0053	28.2096	27.9259	29.6762	28.0664	27.9969
P0C0L5	Complement C4-B (Basic complement C4) (C3 and PZP-like alpha-2-macroglobulin domain-containing protein 3) [Cleaved into: Complement C4 beta chain; Complement C4-B alpha chain; C4a anaphylatoxin; C4b-B; C4d-B; Complement C4 gamma chain]	C4B	27.3511	29.4725	26.9951	28.3027	27.9168	27.9528	27.7219	28.0684	28.2607	27.1737	24.9771	27.1088	28.5174	28.2106	28.08	28.1384	29.5544	26.6615	27.5299	28.8539	28.8504	28.176	28.8954	28.4879	28.462	28.2762	27.9743	29.1597	27.231	27.3702	27.9716	27.3856	27.7943	27.7975	28.5597	26.8139	25.166	26.6973	28.0413	26.4077	26.7163	27.7983	26.2813	27.2686	26.0222	27.0344	26.9048
P08603	Complement factor H (H factor 1)	CFH	32.061	31.2364	31.8223	31.5934	31.6413	31.8393	31.6383	31.9363	31.9098	32.0889	31.7213	32.2237	32.2013	31.9217	31.8338	31.8406	32.2351	32.1391	31.6394	31.7584	31.7167	31.9104	31.6095	31.5622	31.6921	31.7839	31.8336	31.9388	31.3933	32.0209	31.5164	31.8078	31.7119	32.0036	31.6673	31.4574	31.1972	31.9913	31.8407	31.7109	31.575	32.0725	30.8335	32.0184	32.0466	32.1526	31.4461
P02760	Protein AMBP [Cleaved into: Alpha-1-microglobulin (Protein HC) (Alpha-1 microglycoprotein) (Complex-forming glycoprotein heterogeneous in charge); Inter-alpha-trypsin inhibitor light chain (ITI-LC) (Bikunin) (EDC1) (HI-30) (Uronic-acid-rich protein); Trypstatin]	AMBP	30.271	30.6435	30.81	30.5301	30.4529	29.943	30.5705	30.3726	29.6849	30.0304	30.0568	30.1987	30.9223	30.4372	30.0669	30.4022	30.8745	30.2869	30.3059	30.431	30.6995	30.3568	30.251	28.699	30.9815	30.5698	30.4594	30.7772	29.3297	30.2506	30.1727	30.5067	29.7262	29.9284	30.5566	30.3165	29.0895	30.023	30.4308	30.1924	30.0329	29.9344	29.0608	30.4573	30.442	30.043	29.9464
P00740	Coagulation factor IX (EC 3.4.21.22) (Christmas factor) (Plasma thromboplastin component) (PTC) [Cleaved into: Coagulation factor IXa light chain; Coagulation factor IXa heavy chain]	F9	26.822	24.8517	26.765	26.5101	26.253	26.5422	26.6551	26.8252	25.7901	25.7401	26.8975	26.1431	26.4634	26.8098	25.6578	26.8543	26.851	27.0946	26.1061	26.6246	26.4283	26.54	26.7525	25.919	25.506	26.6139	26.4635	26.5774	25.9382	25.9926	25.7024	26.8445	25.4162	26.0065	26.5108	26.2404	26.5091	25.9688	26.5535	26.2876	26.7857	26.7154	25.3824	26.1592	27.1186	26.4754	25.4969
P07360	Complement component C8 gamma chain	C8G	26.5519	27.4141	26.274	26.8869	27.0984	27.48	27.1951	27.1325	27.634	27.29	25.9186	26.9071	26.8322	26.7802	27.3161	26.8046	27.4462	27.0031	27.2073	26.7201	26.8655	26.9619	27.3582	27.546	26.2895	26.6552	27.0752	26.916	27.6504	27.2507	27.1209	27.018	27.4381	27.0588	27.2572	27.5654	26.4285	28.0783	26.6769	25.6862	26.6652	27.3729	25.2522	27.2913	26.0938	27.3071	27.205
P00338.3	L-lactate dehydrogenase A chain (LDH-A) (EC 1.1.1.27) (Cell proliferation-inducing gene 19 protein) (LDH muscle subunit) (LDH-M) (Renal carcinoma antigen NY-REN-59)	LDHA.3	19.5282	19.9917	17.587	19.1265	19.5712	17.7831	19.2622	19.4506	18.2462	18.8313	20.6553	21.1771	20.9042	20.1722	21.5261	18.2692	20.3711	19.7269	20.4932	19.5285	19.1866	19.3768	18.8965	20.654	16.7114	19.6274	19.143	20.0629	19.3186	20.8903	19.0752	19.3412	18.2697	20.0989	19.1436	22.4791	20.1611	20.9892	19.5062	18.1165	18.454	20.9716	16.3111	22.1989	20.2789	20.8747	22.1348
P05155.3	Plasma protease C1 inhibitor (C1 Inh) (C1Inh) (C1 esterase inhibitor) (C1-inhibiting factor) (Serpin G1)	SERPING1.3	30.3669	30.409	30.8136	30.332	30.4103	30.4996	30.2357	30.1519	30.6309	29.8741	29.9695	29.7625	29.9962	30.2053	30.2044	30.6364	30.8349	30.4024	30.0477	30.0488	30.4007	29.9767	30.0208	30.2555	29.8944	30.0896	30.15	30.1735	30.3659	30.3571	30.2443	30.0673	30.2781	29.498	30.291	29.7132	31.4777	29.9462	29.8517	29.4165	30.1609	30.2634	30.5754	30.3205	29.9232	29.767	29.6127
P04070.2	Vitamin K-dependent protein C (EC 3.4.21.69) (Anticoagulant protein C) (Autoprothrombin IIA) (Blood coagulation factor XIV) [Cleaved into: Vitamin K-dependent protein C light chain; Vitamin K-dependent protein C heavy chain; Activation peptide]	PROC.2	25.6537	24.9608	23.1932	25.6965	25.0398	25.7112	25.3783	25.5749	25.1699	25.8864	23.6789	25.5963	25.3178	25.6307	25.8954	25.2015	25.4891	25.836	25.4856	25.4747	25.8654	26.1751	25.5874	24.8889	25.221	25.5454	25.5675	25.8086	24.6032	25.1545	25.545	25.8378	24.7526	25.5478	25.6427	25.2768	22.1935	24.9213	25.8066	25.1752	25.7093	25.5406	22.7851	24.9135	24.7147	24.6771	25.2946
O14786	Neuropilin-1 (Vascular endothelial cell growth factor 165 receptor) (CD antigen CD304)	NRP1	22.4292	23.2091	21.7149	23.4193	23.0896	23.1549	23.124	23.0786	21.4135	21.8409	22.7926	22.0212	21.9213	22.477	22.6008	22.7063	22.964	21.7036	22.3227	23.3406	22.6803	22.7303	22.6963	22.2781	22.8721	22.6771	22.7388	22.4006	22.682	21.8832	23.2388	22.8858	22.3629	23.8277	22.5222	22.6972	21.4957	21.5919	22.7324	20.3765	22.4651	22.944	22.0715	23.1722	22.9291	22.2178	21.8272
Q12805	EGF-containing fibulin-like extracellular matrix protein 1 (Extracellular protein S1-5) (Fibrillin-like protein) (Fibulin-3) (FIBL-3)	EFEMP1	23.9718	22.2954	24.7247	23.1255	23.5763	23.4582	22.4961	22.3333	22.5124	23.2686	21.9126	23.0138	23.0572	22.4535	23.2614	23.3969	23.8229	22.688	22.7572	23.243	23.1196	22.9902	23.5856	25.3995	23.737	22.9802	23.1171	23.0362	23.2021	23.8534	23.7025	23.0953	22.8094	22.999	22.8642	22.8903	21.9539	22.4361	23.0331	23.4872	22.8067	22.7752	23.3925	23.0274	22.5196	23.489	21.7264
P33151	Cadherin-5 (7B4 antigen) (Vascular endothelial cadherin) (VE-cadherin) (CD antigen CD144)	CDH5	23.9016	23.5738	21.5367	24.0154	23.6837	22.6086	24.1835	23.9478	25.079	24.4267	21.513	24.8048	25.0964	24.0117	23.4238	24.045	24.8604	24.3974	23.1333	23.8132	24.1601	24.2545	24.3166	22.9689	21.8073	24.1396	24.2959	24.5157	23.3908	23.0104	23.6557	24.3982	25.3466	25.916	23.9073	26.2308	18.9412	22.3355	24.67	19.7761	23.8124	23.6269	23.6728	21.5929	22.3834	22.6912	24.7664
P07225	Vitamin K-dependent protein S	PROS1	27.7736	26.013	26.776	27.5553	27.6855	27.3043	27.3864	27.7859	27.289	27.8249	26.6322	27.2724	27.4148	27.5481	27.4379	27.7652	27.6988	27.8575	27.4424	27.5679	27.7673	27.5376	27.4983	27.352	27.3823	27.6055	27.6564	27.7308	27.2178	27.7465	27.4178	27.7941	27.1302	27.3068	27.4979	27.3361	27.2286	27.964	27.3078	27.3846	27.4562	27.4664	26.317	27.7838	26.6801	26.7972	27.2209
P0C0L4	Complement C4-A (Acidic complement C4) (C3 and PZP-like alpha-2-macroglobulin domain-containing protein 2) [Cleaved into: Complement C4 beta chain; Complement C4-A alpha chain; C4a anaphylatoxin; C4b-A; C4d-A; Complement C4 gamma chain]	C4A	32.0102	32.9228	32.6822	32.0523	31.7861	32.0965	32.0355	32.1639	32.323	31.3814	31.7885	32.3151	32.9844	32.0855	32.1004	31.9407	32.9365	31.8796	32.1353	32.5664	32.4621	31.9008	32.2688	32.2697	32.5598	32.1713	31.979	32.7528	31.3156	31.4644	31.4755	32.0337	32.3603	32.0178	32.1146	31.8521	31.9274	32.1061	31.938	32.6232	31.4865	31.603	32.0583	32.21	33.2121	31.8856	31.3859
P05156	Complement factor I (EC 3.4.21.45) (C3B/C4B inactivator) [Cleaved into: Complement factor I heavy chain; Complement factor I light chain]	CFI	28.0205	28.1445	27.882	27.6446	28.0717	27.9123	27.7825	27.9594	28.002	27.3751	26.8615	28.1602	28.2764	28.0068	27.5802	27.6054	28.6273	28.517	28.3434	27.9973	27.9271	27.5443	27.9583	27.9542	26.9724	27.9829	27.6827	27.7314	28.1328	28.2333	27.6559	27.9386	27.991	27.7294	27.7733	27.9419	27.7984	28.4299	27.7189	27.134	27.803	28.6434	26.9167	28.4096	27.0063	28.3137	27.229
Q86UD1	Out at first protein homolog (HCV NS5A-transactivated protein 13 target protein 2)	OAF	20.6419	19.0836	18.5969	21.0525	21.3302	21.5255	20.8248	21.593	20.9222	20.9548	18.1823	20.1706	20.2606	21.433	20.7609	21.0281	21.2894	20.9987	21.1555	20.5999	21.0004	21.341	21.4912	22.179	19.1466	21.1948	20.8661	21.0863	21.8003	21.3116	20.8842	21.2871	21.5395	20.5962	21.5974	20.4071	14.6593	21.5967	21.5473	20.8519	21.059	21.6873	17.5263	19.9661	18.8421	20.8387	21.0229
P13796	Plastin-2 (L-plastin) (LC64P) (Lymphocyte cytosolic protein 1) (LCP-1)	LCP1	24.1295	24.5333	22.2426	24.3517	24.2747	24.3367	23.8835	24.0028	24.9101	24.0566	22.2392	23.4711	23.8049	23.9368	23.7727	23.7915	24.0675	24.0215	24.1371	24.2213	24.2051	24.2541	24.1516	23.9121	23.016	24.4031	24.2416	24.0138	24.016	24.2555	23.6546	24.3104	24.9968	23.248	23.7815	23.8027	22.0157	24.7424	24.2073	22.8186	23.2936	24.3806	21.1902	23.8445	24.1118	24.1207	22.8336
P07195	L-lactate dehydrogenase B chain (LDH-B) (EC 1.1.1.27) (LDH heart subunit) (LDH-H) (Renal carcinoma antigen NY-REN-46)	LDHB	23.482	24.2467	21.1281	23.1353	23.7743	22.5392	23.4028	23.9778	23.5968	23.16	22.5965	21.1843	24.637	23.6562	23.1294	23.515	24.3785	23.8587	24.1716	24.1189	23.5314	23.3095	23.251	22.0741	23.5321	23.5259	23.4611	23.7251	22.9627	23.4119	23.202	23.7468	24.2393	23.1713	23.5137	23.8993	18.259	23.315	23.514	21.9687	23.4645	23.1747	20.3305	24.2477	22.7549	23.8614	21.5937
P27487	Dipeptidyl peptidase 4 (EC 3.4.14.5) (ADABP) (Adenosine deaminase complexing protein 2) (ADCP-2) (Dipeptidyl peptidase IV) (DPP IV) (T-cell activation antigen CD26) (TP103) (CD antigen CD26) [Cleaved into: Dipeptidyl peptidase 4 membrane form (Dipeptidyl peptidase IV membrane form); Dipeptidyl peptidase 4 soluble form (Dipeptidyl peptidase IV soluble form)]	DPP4	27.6695	24.4553	23.1543	22.2882	21.3208	23.0518	21.6108	22.5977	21.8447	21.9722	20.4536	21.8417	20.6889	23.3872	20.8363	22.0283	21.4562	21.2979	22.6467	21.4927	21.9217	22.7437	21.891	21.2674	22.7959	21.9566	21.5864	21.7754	22.9882	21.5219	21.0231	22.1214	21.3361	21.593	22.0227	21.2851	21.9038	20.0913	23.6192	20.4205	22.3191	21.3913	19.035	21.0327	21.5869	21.7003	22.6029
Q06033	Inter-alpha-trypsin inhibitor heavy chain H3 (ITI heavy chain H3) (ITI-HC3) (Inter-alpha-inhibitor heavy chain 3) (Serum-derived hyaluronan-associated protein) (SHAP)	ITIH3	27.7242	27.6986	27.6262	27.9584	27.9858	28.3155	28.1284	27.6571	28.3219	28.1182	25.5942	27.9757	28.3392	27.0833	28.1846	28.2219	27.795	26.9003	28.0221	28.3975	27.963	27.222	27.0746	27.9859	28.0267	27.6988	27.1947	27.5027	27.9033	27.6232	29.1105	27.8577	28.0041	27.9446	27.3304	27.9137	27.7436	28.0589	27.4844	27.8206	27.3787	28.7354	28.7021	28.2921	27.1673	28.4639	27.4598
Q12860	Contactin-1 (Glycoprotein gp135) (Neural cell surface protein F3)	CNTN1	19.4215	19.9388	17.5021	19.6295	21.2808	17.2545	20.2154	19.7926	18.3093	18.4635	20.4355	19.0236	17.8348	20.0896	20.3641	19.2606	18.663	19.1886	20.5467	19.7696	19.6962	19.2732	19.9563	17.9919	19.0217	20.2971	20.0075	21.3449	19.1064	20.5422	21.5137	19.7293	19.0575	21.883	20.4702	19.7146	18.5534	20.5244	20.1876	19.283	19.7862	20.9599	19.5085	17.844	23.6778	19.8894	18.5095
P00734	Prothrombin (EC 3.4.21.5) (Coagulation factor II) [Cleaved into: Activation peptide fragment 1; Activation peptide fragment 2; Thrombin light chain; Thrombin heavy chain]	F2	31.3139	31.4929	31.2593	31.1417	31.466	31.48	31.2688	31.6064	31.4808	31.3151	30.7331	31.5344	31.4306	31.1849	31.2123	31.2711	31.532	31.3965	31.29	31.0199	31.2609	31.1992	31.0978	31.1049	31.2636	31.2194	31.1814	31.2351	31.0829	31.3908	31.5213	31.5658	31.1791	31.2895	31.4123	31.5537	29.9441	31.1122	31.1257	31.5954	31.3624	31.4262	30.4457	31.4728	31.1902	30.7861	31.3531
P98160	Basement membrane-specific heparan sulfate proteoglycan core protein (HSPG) (Perlecan) (PLC) [Cleaved into: Endorepellin; LG3 peptide]	HSPG2	24.4353	22.8364	22.907	22.2868	23.127	22.5496	23.1279	22.8978	22.5497	22.7775	23.5423	21.3647	22.493	22.4289	22.9714	22.4667	24.3321	24.415	23.5483	22.8495	22.8525	23.0433	23.3558	22.1829	22.6008	22.8367	22.7178	22.5782	22.1887	22.8661	23.3466	22.8474	22.6289	23.2952	22.4139	22.0294	19.5952	22.843	23.3654	21.1584	23.1057	22.9464	19.7886	22.747	21.6944	21.6962	22.8868
P05543	Thyroxine-binding globulin (Serpin A7) (T4-binding globulin)	SERPINA7	27.0804	26.4684	27.3718	26.9351	27.2567	27.2846	27.0961	27.4608	26.6427	27.1644	27.7016	26.9648	27.2172	26.4711	26.9009	26.9964	27.1041	27.1079	27.2099	26.9862	26.7939	26.6616	26.8126	26.9428	25.8228	26.7333	26.9769	27.1694	26.6839	26.6581	26.4689	27.1892	26.452	27.5781	27.3318	27.0007	27.4968	27.1768	27.4166	28.1076	27.1093	27.742	28.0176	26.8633	28.5609	26.3953	26.6883
P24821	Tenascin (TN) (Cytotactin) (GMEM) (GP 150-225) (Glioma-associated-extracellular matrix antigen) (Hexabrachion) (JI) (Myotendinous antigen) (Neuronectin) (Tenascin-C) (TN-C)	TNC	20.3483	20.6401	19.6258	21.4408	20.5733	18.0575	21.2461	20.4922	20.0871	21.265	19.0522	19.1406	19.0358	23.4491	19.1713	21.4789	20.8978	19.9537	19.279	21.978	20.372	21.6163	21.6529	19.3756	20.8565	21.5553	21.4745	21.824	19.3146	21.1574	19.9799	21.0228	16.7275	19.1536	21.0282	18.5644	17.3581	19.2305	21.0568	18.7349	21.7994	22.0247	19.6661	20.7311	18.7148	19.4972	18.0436
P04004	Vitronectin (VN) (S-protein) (Serum-spreading factor) (V75) [Cleaved into: Vitronectin V65 subunit; Vitronectin V10 subunit; Somatomedin-B]	VTN	29.6917	30.1602	29.1111	29.3359	29.5919	29.5121	29.1626	29.628	29.7293	29.4825	27.7249	30.0219	29.7857	29.4946	29.379	29.8443	29.707	29.9743	29.4981	29.5204	29.2371	29.3425	29.4515	29.376	29.7346	29.1325	29.5051	29.3871	29.2547	29.7194	30.0751	29.2876	29.8392	29.4967	29.7924	29.4759	26.605	29.7839	29.3429	27.7334	29.3902	29.1022	27.2958	29.4455	27.5925	29.3218	29.2712
Q14520	Hyaluronan-binding protein 2 (EC 3.4.21.-) (Factor VII-activating protease) (Factor seven-activating protease) (FSAP) (Hepatocyte growth factor activator-like protein) (Plasma hyaluronan-binding protein) [Cleaved into: Hyaluronan-binding protein 2 50 kDa heavy chain; Hyaluronan-binding protein 2 50 kDa heavy chain alternate form; Hyaluronan-binding protein 2 27 kDa light chain; Hyaluronan-binding…	HABP2	26.0453	26.8029	25.4358	26.5662	26.8496	26.8765	26.5219	26.731	26.4875	26.2052	25.5526	26.7392	26.4201	26.7493	26.4892	25.8417	26.4469	26.1785	26.9549	26.6265	26.6959	26.755	26.6736	26.9363	26.1842	26.7385	26.6609	26.6535	26.6817	26.6917	26.4555	26.7219	26.3368	26.3139	26.6665	26.6497	23.8709	26.7783	26.6778	25.9786	26.3315	26.3194	25.8525	26.4312	25.8857	26.0045	26.1759
Q9UGM5	Fetuin-B (16G2) (Fetuin-like protein IRL685) (Gugu)	FETUB	25.1846	25.8806	24.6968	25.3106	25.388	25.6845	25.5755	25.4345	24.2474	24.6519	24.7003	25.4211	24.6565	25.5946	25.5054	24.564	25.3072	25.3216	25.5614	25.5325	25.3362	25.1936	25.808	25.8521	25.6728	25.8231	25.276	25.3961	26.2627	26.4274	26.5657	25.4551	24.6957	25.0609	25.6652	25.016	23.3875	25.3111	25.929	24.8615	25.3623	25.1849	25.2026	24.5635	24.6698	25.1154	24.4907
Q8TAQ9	SUN domain-containing protein 3 (Sad1/unc-84 domain-containing protein 1)	SUN3	20.593	20.8404	18.3012	20.1604	20.4544	21.853	20.1661	21.3189	20.6985	22.1749	18.054	20.8352	22.1446	21.1167	20.7911	19.9811	20.9207	21.0195	21.2187	20.8935	20.8837	20.0385	20.7283	20.4556	21.5416	20.5051	20.4098	21.2899	20.6034	21.4595	20.6086	20.6117	20.9186	21.2611	20.8384	21.3205	16.7938	21.1041	20.7375	22.3441	20.6822	20.4942	18.5848	21.4023	18.8522	22.0812	20.9844
P00751	Complement factor B (EC 3.4.21.47) (C3/C5 convertase) (Glycine-rich beta glycoprotein) (GBG) (PBF2) (Properdin factor B) [Cleaved into: Complement factor B Ba fragment; Complement factor B Bb fragment]	CFB	28.9847	30.4093	31.0329	29.4405	29.6562	29.5001	29.5312	29.5514	29.7086	29.7594	31.2604	30.7385	30.7036	29.2246	29.3092	29.0703	29.5962	29.275	29.1646	30.0341	29.8112	29.142	29.6462	29.6471	29.8628	29.7226	29.1303	29.2314	29.5894	29.7657	29.406	29.101	29.5354	30.0298	29.7345	30.4821	30.7742	30.3807	28.8566	30.2711	28.8194	29.7876	30.3642	29.8952	31.095	28.9896	29.5019
P00747	Plasminogen (EC 3.4.21.7) [Cleaved into: Plasmin heavy chain A; Activation peptide; Angiostatin; Plasmin heavy chain A, short form; Plasmin light chain B]	PLG	30.9694	31.1822	31.1183	30.4929	30.733	30.5399	30.3362	30.7231	30.7614	31.412	30.7875	30.9749	30.8548	30.178	30.5311	30.7702	30.7487	30.7728	30.7134	30.0785	30.4087	30.3369	30.2959	30.0617	30.7036	30.4085	30.256	30.212	30.2103	30.9363	30.9422	30.4559	30.7548	30.9069	30.2277	30.8454	31.3191	30.6442	30.3511	30.8839	30.8297	30.7555	30.5754	30.4299	31.3236	30.305	30.7124
P02745	Complement C1q subcomponent subunit A	C1QA	21.3195	23.2289	24.1671	22.6686	17.839	20.2003	22.5179	22.2684	17.4638	18.4524	22.4666	18.1013	19.8801	22.6332	17.8158	20.921	20.2587	19.8139	20.5586	23.327	22.6927	22.3987	23.0982	20.2283	22.4564	23.0769	22.8267	22.6737	17.2986	19.4508	19.911	22.5655	18.9882	17.9202	22.9498	19.2153	18.7482	17.5158	22.2432	22.5132	22.2989	19.9777	17.8374	17.9557	17.1951	17.7705	17.5052
P08195.4	4F2 cell-surface antigen heavy chain (4F2hc) (4F2 heavy chain antigen) (Lymphocyte activation antigen 4F2 large subunit) (Solute carrier family 3 member 2) (CD antigen CD98)	SLC3A2.4	20.0321	20.9531	23.7333	21.0598	20.3869	19.9174	21.0604	20.6346	20.2884	19.3599	23.2789	20.1592	20.5468	21.059	20.0493	20.9822	20.8571	19.9651	20.6	20.5751	20.639	21.6341	20.8391	18.2559	20.8788	21.1372	21.3571	19.8895	19.7723	19.7895	19.9714	21.2539	18.5567	19.2756	21.0833	19.744	23.3279	20.0947	21.5759	19.1813	20.7591	20.1691	22.8092	20.0213	19.2125	19.2107	20.5331
P04278	Sex hormone-binding globulin (SHBG) (Sex steroid-binding protein) (SBP) (Testis-specific androgen-binding protein) (ABP) (Testosterone-estradiol-binding globulin) (TeBG) (Testosterone-estrogen-binding globulin)	SHBG	23.5669	25.8787	22.9531	24.9782	25.9593	25.159	24.8065	23.3052	24.9688	24.3152	20.8571	24.4416	23.0102	24.081	24.2566	24.3904	23.8203	22.8248	24.0931	24.6774	23.6588	24.2903	24.8549	24.5263	23.3512	24.5173	24.8613	24.6392	25.2619	24.0952	26.0461	25.335	25.4715	24.6498	25.1506	24.7105	21.2129	23.4797	25.1143	21.7868	24.3018	25.0121	24.9187	22.8535	23.2019	23.6013	24.7482
P16070	CD44 antigen (CDw44) (Epican) (Extracellular matrix receptor III) (ECMR-III) (GP90 lymphocyte homing/adhesion receptor) (HUTCH-I) (Heparan sulfate proteoglycan) (Hermes antigen) (Hyaluronate receptor) (Phagocytic glycoprotein 1) (PGP-1) (Phagocytic glycoprotein I) (PGP-I) (CD antigen CD44)	CD44	22.2084	24.6307	17.8195	23.8526	23.8823	23.4867	23.9853	23.6957	23.6447	21.6022	18.3005	19.4903	21.2356	23.8782	22.4751	22.3114	21.6268	21.6026	22.4327	23.6822	23.6965	24.3828	23.7861	23.3279	22.3788	24.0995	24.2872	24.3362	23.2707	22.947	22.2226	24.8102	22.0802	20.6556	23.7174	22.9421	19.3451	21.9076	24.3013	19.427	23.536	24.5086	14.971	22.8364	22.324	22.9965	22.2692
P05062	Fructose-bisphosphate aldolase B (EC 4.1.2.13) (Liver-type aldolase)	ALDOB	20.0944	17.6881	21.9894	20.2991	20.2089	22.1208	19.7952	20.8145	21.5027	22.4743	22.5884	21.6752	23.0135	20.8134	22.1598	21.1616	21.3011	21.2936	21.4665	21.157	20.8753	20.8891	20.1784	21.2689	20.9024	20.5125	20.3525	21.1719	22.6162	22.185	21.8542	19.9355	19.9998	19.3231	21.719	21.4672	22.3852	21.2333	20.0502	20.6061	20.8366	22.6429	22.3285	21.6441	23.1671	22.3423	20.72
Q01459	Di-N-acetylchitobiase (EC 3.2.1.-)	CTBS	20.3695	23.2356	20.3019	22.647	20.8231	21.6556	22.284	21.8421	22.258	20.901	22.6047	22.0944	21.4007	22.4074	21.1257	21.3356	21.5398	21.1981	22.9136	22.5158	22.3601	22.6524	22.3129	20.486	20.2825	22.2735	22.6101	22.2261	20.9966	22.5006	22.353	22.4475	22.5752	21.5445	22.0457	21.5846	19.0526	22.8255	22.0545	22.3335	22.1415	22.3084	17.8032	21.3901	21.9801	21.6761	21.4292
P23142.4	Fibulin-1 (FIBL-1)	FBLN1.4	23.3068	22.7955	22.3641	23.1741	24.3929	23.875	22.7357	22.8111	23.4257	23.9202	23.9436	23.8744	24.082	23.3411	23.651	23.689	23.7424	23.0057	24.0245	23.0181	23.5624	23.1079	23.5231	23.2245	23.0248	23.3997	23.4258	23.308	23.3139	24.1581	23.186	22.8485	23.6278	23.7687	23.1161	24.1486	18.4514	24.0189	23.1244	23.978	23.278	23.788	21.0436	23.1663	23.8365	23.9289	23.0517
Q99969	Retinoic acid receptor responder protein 2 (Chemerin) (RAR-responsive protein TIG2) (Tazarotene-induced gene 2 protein)	RARRES2	22.5613	16.8726	21.0412	20.5985	20.624	16.409	21.5024	22.3012	22.3214	22.4312	17.9973	22.1599	19.7708	22.1143	20.5101	22.8729	23.7355	23.4869	21.526	20.8813	21.047	20.9511	21.0318	14.0928	19.0578	21.097	21.2453	21.1901	20.3905	20.968	21.6017	21.5597	21.0304	21.8046	21.5895	21.3064	24.1129	21.0904	21.4288	16.8812	21.6581	21.0356	17.5838	20.2773	19.8795	20.5432	21.137
P02774.3	Vitamin D-binding protein (DBP) (VDB) (Gc protein-derived macrophage activating factor) (Gc-MAF) (GcMAF) (Gc-globulin) (Group-specific component) (Gc) (Vitamin D-binding protein-macrophage activating factor) (DBP-maf)	GC.3	31.6024	30.9274	32.1402	31.0693	30.8583	31.092	31.1886	31.4029	31.3449	30.9876	30.8112	31.3822	30.7508	31.0074	30.5498	31.6135	31.6097	31.5251	30.5987	30.9354	31.0044	31.2088	31.2683	30.6908	30.9348	31.0566	31.205	30.9831	30.6211	31.0842	30.7131	30.9493	31.0575	31.4299	31.0898	31.1258	32.0933	31.3041	30.8854	30.8897	31.2062	30.5594	31.7941	30.1771	30.5047	30.2597	30.6358
P49908	Selenoprotein P (SeP)	SELENOP	24.2719	24.8711	25.142	24.6161	25.1858	25.8792	24.5803	24.8723	24.5608	24.6488	26.8912	25.4598	25.3829	24.6205	25.1565	25.1263	25.0361	25.12	24.6864	24.1912	24.5574	24.9397	24.7143	24.2597	24.8221	24.4838	24.8925	24.9442	25.0024	25.3003	24.7628	25.0574	25.2724	25.6987	25.8479	25.1945	21.8932	25.0588	24.9335	26.6324	24.5051	24.665	24.4837	25.033	26.4968	25.0678	24.473
P01011	Alpha-1-antichymotrypsin (ACT) (Cell growth-inhibiting gene 24/25 protein) (Serpin A3) [Cleaved into: Alpha-1-antichymotrypsin His-Pro-less]	SERPINA3	30.6048	31.0646	31.6706	30.522	30.8226	31.271	30.8346	30.6107	31.5581	30.7704	30.1809	30.9464	31.2353	30.7892	30.8926	31.1338	30.9201	30.5998	30.1142	30.9824	30.7974	30.5298	30.7807	30.8851	30.9194	30.6851	30.4867	30.4263	31.3908	30.9478	30.7905	30.8662	31.3993	31.3564	30.5709	31.5243	31.3501	31.4185	30.6344	31.5596	30.3923	30.9412	30.541	30.3476	31.1029	30.0856	30.7383
P00742	Coagulation factor X (EC 3.4.21.6) (Stuart factor) (Stuart-Prower factor) [Cleaved into: Factor X light chain; Factor X heavy chain; Activated factor Xa heavy chain]	F10	25.677	25.3478	25.6622	24.7814	25.6026	25.9054	24.9312	25.1562	25.4922	24.9056	26.6473	25.6477	25.8793	24.9241	24.8795	25.7513	25.5498	25.3912	25.3857	24.9068	25.0575	24.8996	25.0736	25.8752	25.2344	25.0363	24.7713	24.6774	25.9267	26.4241	25.3761	25.2652	25.5355	24.3993	25.0782	25.832	26.6262	25.7865	25.1738	23.948	25.0244	25.4813	25.8024	25.6615	25.6486	25.1865	25.2904
P35542	Serum amyloid A-4 protein (Constitutively expressed serum amyloid A protein) (C-SAA)	SAA4	25.4978	26.6016	26.0936	25.6101	24.3316	24.8397	25.5868	26.0346	25.2921	26.221	26.5156	24.7712	24.9757	25.7378	25.6972	25.5382	25.447	25.0808	25.4673	26.1307	26.1864	25.9356	25.7511	25.1579	25.3585	25.6212	25.7488	25.9951	24.7138	25.6364	23.9805	26.1088	25.576	25.1857	26.0484	26.1409	25.6052	26.1583	25.1699	24.2212	25.2694	24.5758	25.9017	25.5039	24.835	24.7537	24.8101
P07357	Complement component C8 alpha chain (Complement component 8 subunit alpha)	C8A	27.5066	28.4695	28.1733	27.8342	27.4348	28.0205	27.9867	28.0933	27.8517	28.3009	28.0852	28.3479	28.3225	27.9302	28.14	27.6984	28.073	27.6954	27.7736	28.1927	27.9744	27.9277	28.0282	27.4021	27.3779	28.0081	28.0632	28.0485	27.3183	27.3303	27.2388	28.0433	28.2204	28.1631	28.0392	27.2597	27.8133	27.935	27.9939	28.3491	27.8648	27.397	26.661	27.779	28.7194	27.8326	27.6576
Q12913	Receptor-type tyrosine-protein phosphatase eta (Protein-tyrosine phosphatase eta) (R-PTP-eta) (EC 3.1.3.48) (Density-enhanced phosphatase 1) (DEP-1) (HPTP eta) (Protein-tyrosine phosphatase receptor type J) (R-PTP-J) (CD antigen CD148)	PTPRJ	19.5625	22.658	26.7657	22.5424	24.3095	26.7133	22.2111	22.325	22.3575	22.2404	23.4324	23.077	22.9972	22.0847	23.1239	21.5527	22.0347	22.0249	23.0386	22.0554	21.9451	22.4847	22.0807	22.8692	22.3104	21.9597	22.212	22.7222	26.5094	23.1218	22.8884	22.1811	22.0937	23.2263	22.4164	22.9334	21.049	23.4415	22.4207	22.2283	21.9549	22.4192	19.7601	23.4864	22.9405	23.5058	23.0217
P25774	Cathepsin S (EC 3.4.22.27)	CTSS	20.5019	20.9565	21.7515	21.5493	18.7854	19.6114	21.4953	20.9412	19.3309	22.7619	16.7925	17.9643	18.0732	20.9751	17.9989	18.9261	18.2735	18.6127	18.3259	21.6657	20.2245	21.7894	20.7705	23.4634	18.5873	21.6009	21.7523	22.1083	23.2131	19.3519	20.1565	21.9895	19.1601	18.4205	21.2848	20.0563	23.6834	19.3283	21.8693	18.1007	22.2495	19.3354	14.9757	20.2403	21.4736	18.44	18.5139
P49747	Cartilage oligomeric matrix protein (COMP) (Thrombospondin-5) (TSP5)	COMP	23.9772	22.4007	19.0199	22.1892	22.5802	22.5615	21.4861	21.8269	22.2196	23.1979	23.9233	23.0725	23.0932	22.9716	22.6443	23.6259	25.0778	25.4465	23.4492	23.4604	22.9599	22.1239	22.7339	21.6596	23.5873	22.3883	22.9961	23.0698	22.662	22.3398	22.9068	22.7702	22.821	23.372	22.9326	23.3624	23.6198	22.2737	23.3475	23.9043	22.7147	21.5714	22.134	22.5545	25.3763	23.3488	21.9111
P39060	Collagen alpha-1(XVIII) chain [Cleaved into: Endostatin; Non-collagenous domain 1 (NC1)]	COL18A1	16.5054	17.268	20.3651	20.7127	20.5981	20.8879	19.8372	20.4127	20.0278	20.1993	18.8872	20.1339	19.9724	20.4316	21.6987	19.0566	19.6661	19.7449	21.0388	20.5338	20.2155	20.6144	20.7322	21.0792	20.6579	20.6929	19.8289	20.4935	21.1316	20.0821	20.6511	20.524	20.3822	20.2047	20.7477	19.6757	21.4235	20.7035	20.4766	20.8624	19.2227	21.4767	18.4159	19.2456	21.0999	19.9538	19.6529
Q9Y5Y7	Lymphatic vessel endothelial hyaluronic acid receptor 1 (LYVE-1) (Cell surface retention sequence-binding protein 1) (CRSBP-1) (Extracellular link domain-containing protein 1) (Hyaluronic acid receptor)	LYVE1	23.6899	23.6846	21.8656	23.6235	25.1151	25.7663	23.0783	23.5584	23.1835	22.0464	22.1539	22.9108	23.1806	23.7232	24.3034	22.6636	23.5481	22.8167	24.7064	23.876	23.531	23.594	23.9574	24.87	23.4362	23.6675	23.4695	23.4472	24.4674	24.2429	24.5698	23.4819	22.3021	22.4851	23.4711	22.918	22.5297	21.3267	23.696	21.7429	23.1873	25.0406	20.9404	23.75	21.5136	23.5267	22.7632
P15151	Poliovirus receptor (Nectin-like protein 5) (NECL-5) (CD antigen CD155)	PVR	21.0881	18.6822	20.774	22.1235	22.983	22.3427	21.438	22.2931	22.4456	22.1766	21.1212	22.0467	21.9941	22.3107	22.6076	22.0547	21.0175	21.1514	21.7308	21.988	22.0382	22.3425	22.0139	21.482	21.432	22.6828	22.273	22.3706	20.6853	21.9479	22.0672	22.5917	21.3016	21.6751	22.4473	22.2457	16.6546	21.7982	22.608	21.1191	22.5213	23.2039	17.9437	21.9267	21.8273	22.9416	23.069
P02750	Leucine-rich alpha-2-glycoprotein (LRG)	LRG1	25.6898	27.217	27.3114	25.7221	27.3167	26.3743	26.6873	26.1074	27.5078	26.3091	26.035	26.3276	25.9836	25.8281	25.9262	27.7492	26.4156	25.6613	26.1016	27.0478	26.594	25.7689	26.3996	26.6015	25.9377	26.59	26.1135	26.0292	25.6978	25.8156	25.9975	25.9875	26.7048	27.7866	26.2757	26.0766	26.3513	26.4408	25.895	26.3709	25.4541	24.6737	26.7786	26.6481	25.4568	26.2908	26.319
P19320	Vascular cell adhesion protein 1 (V-CAM 1) (VCAM-1) (INCAM-100) (CD antigen CD106)	VCAM1	22.4397	24.3766	23.1965	22.6311	23.8066	24.2573	22.5784	23.7408	23.7827	23.4413	20.0464	22.2092	22.1845	23.5022	23.2575	23.2794	21.4322	21.6576	25.0139	23.8884	22.7955	22.6441	23.2725	23.5148	22.3292	23.6164	23.1253	23.6901	22.5939	23.6634	23.7486	23.203	23.3721	21.1612	23.3468	23.4673	18.494	23.1309	23.3615	21.1566	23.0657	24.088	20.4986	22.7523	18.7911	23.9212	23.3304
P04040	Catalase (EC 1.11.1.6)	CAT	17.2497	21.1315	17.4559	19.8833	19.6039	20.7849	20.6108	19.9581	19.5398	19.1649	19.9468	20.9044	19.1421	19.4114	20.5671	19.1006	19.7678	18.8219	19.8219	19.4075	19.4062	20.1205	20.3124	19.7063	20.03	19.7728	19.9409	20.9366	19.9397	21.1798	20.8926	21.4399	18.1567	18.6692	20.2028	18.9732	20.8413	20.8196	20.7052	14.9863	20.3048	20.0435	20.2636	19.3585	19.4578	20.2477	18.5492
P02649	Apolipoprotein E (Apo-E)	APOE	28.4604	27.758	29.7535	29.3089	29.1223	28.7878	28.818	28.5767	28.3918	29.5059	29.8031	29.5055	29.1924	28.7376	28.8707	29.6132	28.8825	28.0735	28.5025	28.2673	29.6042	28.9248	28.2446	28.4588	28.1324	28.5523	29.0522	28.9817	28.5523	27.934	28.2544	28.9536	28.6892	29.3793	29.1026	29.8439	30.5835	29.1133	28.4214	29.0174	28.8712	29.9343	29.6404	28.7194	30.2528	28.2577	28.359
Q03591	Complement factor H-related protein 1 (FHR-1) (H factor-like protein 1) (H-factor-like 1) (H36)	CFHR1	25.3008	25.5357	25.5803	24.2058	22.3652	23.3266	23.968	24.2972	24.2862	24.9517	24.2287	23.3418	22.4579	23.9964	23.512	23.5578	24.2199	24.7028	22.6636	24.8515	24.57	24.2412	24.3124	22.0901	22.7575	24.2202	24.242	24.8562	23.1662	24.1931	22.1235	24.6064	23.3087	24.9041	24.676	23.6899	25.4741	24.0083	24.7069	23.8115	24.3704	22.8007	24.2066	23.8292	22.5336	22.7942	25.1264
P43652	Afamin (Alpha-albumin) (Alpha-Alb)	AFM	28.6759	28.5919	29.1907	28.7364	29.6759	29.4085	28.5611	29.3448	29.5817	29.2636	29.9182	29.2911	29.7137	29.4305	29.4078	28.6063	28.9831	28.7019	29.2912	28.0926	28.5989	29.4372	28.8744	29.3414	28.8539	29.0919	29.0033	29.0356	29.0791	29.6341	29.0485	29.1897	29.5805	29.1333	29.399	29.303	30.4939	29.7641	29.1055	29.1869	29.5545	30.3188	29.7295	29.0872	29.7713	29.8403	28.9934
P07358	Complement component C8 beta chain (Complement component 8 subunit beta)	C8B	27.1611	27.1641	25.8125	27.3637	27.6112	27.3593	27.5748	27.5983	27.8447	27.6997	26.0274	27.4725	27.2537	27.16	27.4154	27.2651	27.9192	27.5055	27.6978	27.2769	27.2219	27.0803	27.5171	27.0845	26.3186	27.5298	27.5249	27.3494	27.1497	27.3242	26.791	27.4081	27.5331	27.4997	27.477	27.2268	26.6905	28.0633	27.3011	26.8264	27.2527	27.6267	26.2421	27.8076	26.8412	27.918	27.4884
P06727	Apolipoprotein A-IV (Apo-AIV) (ApoA-IV) (Apolipoprotein A4)	APOA4	30.356	29.7605	31.1665	31.1187	30.7084	30.6292	30.5647	30.3953	31.0847	30.8078	30.8282	31.2124	30.566	30.2874	31.5212	30.0713	30.8382	30.3957	30.2333	29.8404	30.7697	31.1279	30.7502	29.9278	30.7213	30.5484	30.5393	30.5813	30.1971	31.2007	30.4333	30.4604	30.4788	31.3749	30.927	30.8507	30.5678	30.7016	30.5304	30.1499	29.6055	31.077	29.9998	30.734	31.0309	31.3451	30.0356
Q6UVK1	Chondroitin sulfate proteoglycan 4 (Chondroitin sulfate proteoglycan NG2) (Melanoma chondroitin sulfate proteoglycan) (Melanoma-associated chondroitin sulfate proteoglycan)	CSPG4	21.0715	17.474	19.6277	20.5262	20.1	17.5658	19.8654	19.2352	20.5642	21.0693	15.2081	18.4688	17.8932	19.4144	18.5958	17.8563	17.9553	19.1657	18.1053	20.7536	18.5831	19.4299	19.0329	14.4438	18.3196	19.9597	21.5676	20.0855	15.4453	18.9065	19.5102	19.0012	20.2307	19.6773	18.8838	20.8629	16.7505	18.6538	19.2655	18.0824	20.1874	20.2802	11.6502	17.9509	15.0968	20.7514	18.2463
P19823	Inter-alpha-trypsin inhibitor heavy chain H2 (ITI heavy chain H2) (ITI-HC2) (Inter-alpha-inhibitor heavy chain 2) (Inter-alpha-trypsin inhibitor complex component II) (Serum-derived hyaluronan-associated protein) (SHAP)	ITIH2	31.0381	31.5174	31.7939	31.2196	31.4975	31.2686	31.3546	31.4034	31.4263	31.2086	31.3115	31.4603	31.3076	31.3593	31.2865	30.7407	31.1841	31.0835	30.9881	31.0146	31.1888	31.3263	31.1197	30.7536	30.5741	31.3665	31.3408	31.4055	30.6352	31.0721	31.1508	31.3966	31.5085	31.1869	31.3298	31.2027	30.7656	31.3873	31.3308	31.1535	30.6034	30.6722	30.9599	31.1249	31.5987	31.3414	30.9944
P16035	Metalloproteinase inhibitor 2 (CSC-21K) (Tissue inhibitor of metalloproteinases 2) (TIMP-2)	TIMP2	18.252	19.3568	20.0356	19.9247	20.7577	20.2739	19.6111	19.3067	16.9798	23.6487	21.1846	20.9954	19.8338	19.9064	20.1322	18.753	18.3399	18.5725	19.6837	19.3242	19.1229	20.1312	20.1041	18.0545	19.8589	20.1993	19.9668	19.8378	15.808	19.79	19.6676	19.9407	18.5129	19.2806	19.3817	20.3363	19.2808	19.6061	20.5765	20.3191	19.5185	18.8117	20.4193	19.2981	20.7918	20.4012	19.1186
P02748	Complement component C9 [Cleaved into: Complement component C9a; Complement component C9b]	C9	29.198	28.6408	28.9164	28.0428	27.9408	28.3239	28.5838	28.3342	28.4889	27.5336	29.2803	27.2909	28.0807	27.7535	27.5658	29.8247	29.3453	28.9468	28.1532	28.8718	28.1669	27.3605	28.3129	28.688	28.2473	28.269	27.7937	28.0577	28.5456	27.8466	28.1517	28.0698	28.1481	28.1936	28.0661	27.4882	29.3845	28.2935	28.0263	28.0326	27.8589	28.3045	28.8937	27.9264	29.2952	27.5027	27.0319
P04196	Histidine-rich glycoprotein (Histidine-proline-rich glycoprotein) (HPRG)	HRG	28.438	29.301	28.7608	28.5097	29.5646	29.1552	28.4926	28.9091	29.0482	28.724	27.6451	27.8037	28.0496	28.472	27.9268	28.418	28.7659	28.7556	28.7767	28.4153	28.4262	28.6221	27.7603	28.9809	27.565	28.3226	28.7248	27.6319	28.11	28.2965	28.3513	28.436	29.0121	27.5472	27.6882	28.5795	28.4291	28.6553	28.75	28.1255	28.306	29.2408	28.584	28.2039	27.0591	27.481	28.1827
Q9BTY2	Plasma alpha-L-fucosidase (EC 3.2.1.51) (Alpha-L-fucoside fucohydrolase 2) (Alpha-L-fucosidase 2)	FUCA2	18.8893	20.0391	23.7333	20.3464	20.4179	21.3777	20.4441	19.9076	19.8482	19.1319	19.1416	19.8912	18.683	20.0276	20.9371	19.7419	19.2043	19.4203	21.3449	20.0436	19.7488	20.506	20.6077	21.6519	18.5582	20.2231	20.6038	20.1469	20.9261	20.3991	20.3033	20.7194	20.3101	19.4237	20.6277	19.5371	21.1919	19.4652	15.9038	18.6654	20.2762	21.673	22.8092	19.5577	19.1808	20.7744	19.3181
O75882	Attractin (DPPT-L) (Mahogany homolog)	ATRN	27.2066	24.573	26.2779	26.1705	25.7464	25.2993	25.8665	25.9344	25.2313	26.1566	27.5055	26.6152	26.611	25.9808	25.3034	27.1911	26.4987	26.5551	25.8324	25.2539	26.0425	25.816	26.0428	25.2926	25.9209	26.1676	26.1809	26.1453	25.614	25.5452	25.2085	26.0034	28.3595	28.3074	26.0114	26.4693	26.579	26.1041	25.8925	26.2267	26.3611	25.9629	26.4317	25.7986	26.9752	25.8605	26.4997
P51884	Lumican (Keratan sulfate proteoglycan lumican) (KSPG lumican)	LUM	26.8406	26.6459	27.5259	27.1287	27.3887	27.2187	27.0533	27.4171	27.3342	26.8927	26.8791	27.2643	27.6029	27.5478	27.0721	27.155	27.6134	26.9897	26.8756	26.8707	27.1797	27.2924	27.4865	26.7492	26.2011	27.0368	27.3243	27.2611	26.7906	27.075	27.0004	27.0473	27.3389	26.9692	27.3365	27.7601	26.7343	26.62	27.6726	27.0296	26.8039	26.9804	26.4734	26.832	27.2614	27.6671	27.0264
Q92954	Proteoglycan 4 (Lubricin) (Megakaryocyte-stimulating factor) (Superficial zone proteoglycan) [Cleaved into: Proteoglycan 4 C-terminal part]	PRG4	23.8864	24.7673	23.5072	23.6584	22.5467	23.6312	23.8453	24.717	23.8897	23.8684	22.2075	24.7635	24.4121	23.9615	23.3844	23.963	24.1915	24.7509	23.398	23.631	23.8604	24.4956	23.7057	23.1533	23.5628	23.0876	23.9731	24.5737	23.1168	23.5711	23.5196	24.0235	23.8795	23.7464	24.2451	25.3156	22.0523	26.1923	23.4835	20.6462	24.0735	23.1951	21.2388	24.4527	23.3682	24.9152	23.7317
O00391	Sulfhydryl oxidase 1 (hQSOX) (EC 1.8.3.2) (Quiescin Q6)	QSOX1	24.2581	24.719	25.0748	24.848	26.5346	26.8763	24.68	24.8287	26.2433	25.0821	24.9463	25.4657	24.4938	24.5167	27.0539	24.709	24.7891	24.5594	26.2705	24.6236	24.6861	24.6575	24.706	26.025	24.5806	24.694	24.8801	24.7131	26.2111	25.6474	26.3659	25.0723	24.9811	24.5726	24.7605	25.4663	20.4923	24.852	24.7607	23.9454	24.9709	27.3965	23.5167	25.0072	25.6179	25.9335	24.8044
P25311	Zinc-alpha-2-glycoprotein (Zn-alpha-2-GP) (Zn-alpha-2-glycoprotein)	AZGP1	29.4239	28.2901	29.9999	29.3289	29.5959	29.2598	29.4457	29.4095	29.4931	29.4719	31.0504	29.9155	29.3095	29.242	29.2729	29.7954	29.4262	29.2939	29.0021	29.2611	29.3768	29.4279	29.401	28.8895	29.5878	29.2748	29.5322	29.2542	28.3367	28.9322	29.4145	29.249	29.4117	29.7721	28.9918	29.5739	29.6085	28.8906	29.3263	29.9678	29.2952	28.6349	29.6307	29.0136	30.612	29.2666	29.3016
P05546	Heparin cofactor 2 (Heparin cofactor II) (HC-II) (Protease inhibitor leuserpin-2) (HLS2) (Serpin D1)	SERPIND1	30.0522	29.4414	29.1051	29.2501	29.5176	29.12	29.5325	29.8929	29.4534	29.5885	29.6607	29.8782	29.5434	29.5515	29.7046	29.3784	29.371	30.0599	29.8721	29.0689	29.4367	29.609	29.3561	29.6565	28.363	29.4772	29.1167	29.0833	29.4131	29.0991	29.4547	29.6011	29.164	29.2167	29.7992	29.5536	30.1936	29.2028	29.6362	29.5333	29.9765	29.2663	29.4367	29.0459	30.1027	29.3534	29.615
Q07075	Glutamyl aminopeptidase (EAP) (EC 3.4.11.7) (Aminopeptidase A) (AP-A) (Differentiation antigen gp160) (CD antigen CD249)	ENPEP	20.1302	21.4823	20.207	19.7867	21.5947	17.2316	20.0467	20.4294	20.9219	21.0838	15.8352	17.5048	21.2215	20.3488	22.7248	16.6861	16.8455	16.6655	20.6989	20.0687	20.0043	20.728	20.0781	16.3036	18.4372	20.0112	20.1752	20.2178	21.8273	20.8187	17.9884	20.3629	20.8984	20.4717	20.1539	19.9995	20.1386	19.9472	20.8638	16.8455	19.3439	21.2804	18.2914	20.3492	17.4817	20.2717	18.5851
Q9UNW1	Multiple inositol polyphosphate phosphatase 1 (EC 3.1.3.62) (2,3-bisphosphoglycerate 3-phosphatase) (2,3-BPG phosphatase) (EC 3.1.3.80) (Inositol (1,3,4,5)-tetrakisphosphate 3-phosphatase) (Ins(1,3,4,5)P(4) 3-phosphatase)	MINPP1	20.8436	22.0911	18.4403	21.2646	21.6186	21.6524	20.8974	21.2684	21.8187	20.7618	16.8638	20.706	21.3358	21.1309	20.7605	20.7695	21.4356	21.1617	21.9096	21.2783	21.0278	21.4511	21.093	21.3931	19.9533	21.3205	21.4443	21.2016	21.7582	21.1995	21.2482	21.5365	21.1601	20.9991	21.2525	21.5544	22.0248	20.4869	21.6154	21.9539	21.1762	21.8677	19.257	21.1471	19.629	21.0312	21.4992
P09172	Dopamine beta-hydroxylase (EC 1.14.17.1) (Dopamine beta-monooxygenase) [Cleaved into: Soluble dopamine beta-hydroxylase]	DBH	23.8542	24.1979	23.845	25.2764	24.6116	26.1062	24.713	25.0641	24.4331	23.7975	22.0444	23.607	23.3707	24.9197	24.4718	23.6979	23.5054	23.8494	24.9965	24.8453	23.4239	24.4669	23.9127	21.6644	25.0326	25.6984	23.6176	22.4849	21.7935	25.6811	24.6499	24.2999	23.8559	23.1569	24.6507	24.8396	23.924	23.2056	25.087	22.7465	20.6473	25.7079	22.006	24.1061	22.9476	24.0436	24.8836
P14625	Endoplasmin (94 kDa glucose-regulated protein) (GRP-94) (Heat shock protein 90 kDa beta member 1) (Tumor rejection antigen 1) (gp96 homolog)	HSP90B1	21.9848	22.8749	17.5042	22.7635	22.4582	22.8843	23.1088	22.6815	23.3193	23.675	22.6809	20.4536	18.1429	23.4374	21.9879	23.0075	23.6372	22.7502	22.5616	22.9956	22.7067	22.7283	23.3125	21.895	22.1126	23.0854	22.792	23.2498	21.8451	21.7571	22.7192	23.4541	22.6069	23.0572	22.8733	21.9902	23.0194	21.5986	23.0978	21.5312	22.1969	22.3694	21.6748	21.8828	17.9067	22.8054	23.0349
P13645	Keratin, type I cytoskeletal 10 (Cytokeratin-10) (CK-10) (Keratin-10) (K10)	KRT10	24.9214	24.0173	24.4288	24.8477	25.7613	25.7064	24.8268	23.9777	24.225	24.1601	25.5811	25.9217	26.5561	24.7609	25.5325	25.8396	24.3751	24.6704	25.2394	24.1789	24.2235	24.9237	24.5028	25.2432	24.9039	24.897	24.1211	25.0341	25.0434	26.1212	25.9058	24.7319	24.4527	24.9685	24.4458	26.497	24.53	26.3688	24.7799	26.4472	24.3941	26.103	24.9507	26.4086	27.0713	26.1354	26.8807
Q96KN2	Beta-Ala-His dipeptidase (EC 3.4.13.20) (CNDP dipeptidase 1) (Carnosine dipeptidase 1) (Glutamate carboxypeptidase-like protein 2) (Serum carnosinase)	CNDP1	26.4271	26.681	25.4039	26.423	27.2406	26.8931	25.973	26.7223	26.6535	26.2212	24.6611	26.8949	27.1205	27.1575	26.3299	25.4903	26.404	26.3332	26.3347	26.5123	26.7322	26.5107	26.295	26.5709	26.1381	26.8747	26.8826	26.508	27.1404	27.1617	26.2449	26.3557	27.0894	25.8027	26.337	26.6741	25.3609	26.8149	26.5886	25.7308	26.4252	26.3887	25.4806	26.3423	26.1971	26.9422	26.4798
Q13740	CD166 antigen (Activated leukocyte cell adhesion molecule) (CD antigen CD166)	ALCAM	19.7935	20.88	19.8987	21.1194	21.9185	21.3297	19.9136	20.0716	21.1788	20.1556	18.5634	20.6227	22.554	20.2787	20.5712	20.0783	20.3684	20.1593	20.9806	19.5153	19.9124	20.1124	20.3231	18.6681	18.8522	19.9758	19.8559	20.2028	20.684	21.1594	20.6541	20.2132	21.2247	18.1396	20.0439	18.456	20.0824	17.9085	20.7484	17.8677	19.7232	21.1261	20.2437	20.0336	18.4293	21.3918	20.6461
P04217	Alpha-1B-glycoprotein (Alpha-1-B glycoprotein)	A1BG	30.4096	29.6583	30.1098	30.5552	30.6107	30.5305	30.7894	30.921	30.8622	31.0705	30.7362	30.8998	30.7601	30.7073	30.7542	30.1649	30.5461	30.5261	30.2872	30.7983	30.7728	31.0503	30.825	30.0865	30.3618	30.7578	31.031	31.0283	30.0797	30.3176	30.3702	30.8892	30.283	30.4835	30.5608	30.8662	30.2428	31.0002	30.6216	30.2506	30.9679	30.722	30.1369	30.5836	30.5792	30.8482	30.4882
Q08380	Galectin-3-binding protein (Basement membrane autoantigen p105) (Lectin galactoside-binding soluble 3-binding protein) (Mac-2-binding protein) (MAC2BP) (Mac-2 BP) (Tumor-associated antigen 90K)	LGALS3BP	22.98	21.5147	23.0196	22.8282	23.0666	22.2926	22.1717	22.5205	22.4732	22.883	23.0781	23.3686	21.6753	22.6579	21.4464	22.3274	23.1251	23.0136	22.5574	21.9172	22.0631	22.3221	22.0646	22.0842	22.408	22.1955	21.7527	21.4446	21.7039	22.3181	23.0997	22.0032	21.4933	21.9161	23.037	22.9112	21.0522	22.7919	21.9397	23.6064	22.4935	23.3697	19.247	22.262	22.3645	22.9567	22.6441
P04180	Phosphatidylcholine-sterol acyltransferase (EC 2.3.1.43) (1-alkyl-2-acetylglycerophosphocholine esterase) (EC 3.1.1.47) (Lecithin-cholesterol acyltransferase) (Phospholipid-cholesterol acyltransferase) (Platelet-activating factor acetylhydrolase) (PAF acetylhydrolase)	LCAT	24.7215	22.231	24.2146	24.8844	24.6698	25.286	24.7332	25.3864	24.7622	25.2162	24.1353	24.9994	25.3076	25.1644	25.9735	24.7259	25.4598	25.3787	24.8314	23.9124	24.6908	25.1989	24.8296	24.209	24.7632	24.6174	25.0648	24.9828	23.8409	25.032	24.687	25.0202	24.4693	24.721	25.1142	24.9436	25.0284	25.7497	24.683	24.1734	24.5468	24.7946	23.7736	24.9641	24.6662	25.1738	24.5172
P19827	Inter-alpha-trypsin inhibitor heavy chain H1 (ITI heavy chain H1) (ITI-HC1) (Inter-alpha-inhibitor heavy chain 1) (Inter-alpha-trypsin inhibitor complex component III) (Serum-derived hyaluronan-associated protein) (SHAP)	ITIH1	30.1994	30.7592	31.7112	30.4061	31.2584	31.1444	30.3959	30.2979	31.0596	31.0337	30.6934	31.0571	31.1155	30.5975	30.9053	30.1864	30.7085	30.3516	31.3158	30.6524	30.5098	30.523	30.374	30.9056	31.3531	30.6728	30.7869	30.6219	30.8621	31.3647	31.3638	30.6054	30.7405	29.9925	30.4714	30.859	29.6829	30.9988	30.7277	30.864	29.9085	30.6639	30.5341	30.9816	31.1117	30.8254	30.7061
P55056	Apolipoprotein C-IV (Apo-CIV) (ApoC-IV) (Apolipoprotein C4)	APOC4	22.2514	22.161	22.399	23.5636	22.5675	23.2896	23.3469	25.1937	22.5725	23.7176	22.5655	23.1996	24.2743	24.7553	23.5317	23.3368	23.5362	23.1962	22.6868	23.3203	22.6165	23.4331	24.6625	21.7683	23.1201	23.7656	23.5539	24.6348	22.176	20.9735	21.1501	24.3289	22.6872	21.6715	24.7167	23.5412	20.9319	22.7075	24.1914	23.9363	25.1381	23.0516	20.7285	22.7026	23.8913	23.4028	24.0286
P00918	Carbonic anhydrase 2 (EC 4.2.1.1) (Carbonate dehydratase II) (Carbonic anhydrase C) (CAC) (Carbonic anhydrase II) (CA-II)	CA2	23.2606	20.9285	12.8383	23.9446	20.7896	19.5666	23.2504	23.7389	21.7686	20.1625	18.5181	22.3846	21.7899	22.8732	23.447	20.3821	20.5958	18.5002	20.2458	23.4289	24.2484	23.8152	23.8444	20.6315	19.0026	23.9239	23.3973	23.9085	20.3103	20.8486	21.0073	23.4642	20.4711	20.9552	23.3981	19.6586	18.2169	22.3678	20.7586	19.0863	23.1749	20.9785	17.2553	21.0547	20.4987	22.225	21.259
P01344.3	Insulin-like growth factor II (IGF-II) (Somatomedin-A) (T3M-11-derived growth factor) [Cleaved into: Insulin-like growth factor II; Insulin-like growth factor II Ala-25 Del; Preptin]	IGF2.3	22.4107	22.9634	23.7333	22.5469	23.2398	22.5421	22.0365	22.2726	22.3456	22.128	21.0662	22.1576	22.867	22.2549	22.8497	22.7782	22.9097	22.6918	22.3414	22.4448	22.7001	22.3599	21.8866	22.54	22.3165	22.5121	22.5166	22.1196	22.1778	22.8414	23.1545	22.7046	23.3708	21.9925	22.7874	21.5969	17.4597	21.4277	22.6009	18.1811	22.5361	21.6947	21.3637	22.1287	22.4721	21.4319	22.1177
P12111	Collagen alpha-3(VI) chain	COL6A3	22.6264	23.0095	21.3426	22.3144	23.2673	21.9833	21.6981	21.5741	22.7833	22.4997	20.097	22.8413	22.3338	22.4035	20.8622	22.7306	23.4611	22.8225	23.2106	22.8896	22.2381	22.605	22.0311	22.6959	22.4526	22.6447	21.9428	21.79	22.8449	22.956	23.059	21.9752	22.4632	22.8128	22.3656	23.5412	21.4299	21.8607	22.671	23.5767	23.853	23.4607	21.9983	22.4176	20.6036	22.4693	22.419
P61626	Lysozyme C (EC 3.2.1.17) (1,4-beta-N-acetylmuramidase C)	LYZ	19.088	19.1499	19.3417	18.4453	23.0088	20.447	18.1205	20.4123	20.7835	21.8428	20.4482	21.7586	21.6812	20.7109	21.825	20.5851	21.6588	19.9814	22.7849	15.2522	17.2214	18.3328	17.7026	20.4275	22.1268	19.5664	18.0136	19.8168	22.0953	21.3941	21.4869	17.7025	20.0812	21.3848	17.0629	21.9086	19.9959	21.1957	17.2802	21.5513	17.4168	22.4147	19.6996	22.4484	21.6094	23.4589	23.2181
Q86UX7	Fermitin family homolog 3 (Kindlin-3) (MIG2-like protein) (Unc-112-related protein 2)	FERMT3	23.3201	25.0208	20.9587	23.3478	19.8966	19.0237	23.136	24.3448	24.0449	22.7385	21.1661	23.2649	21.5989	24.1253	21.8577	24.444	23.4338	22.8675	19.227	24.017	23.5601	23.8583	24.1498	20.9677	20.6023	23.9844	24.1217	24.4559	13.358	20.2463	21.5443	24.3275	23.3215	22.8544	24.2015	18.9415	19.8535	21.5551	24.2281	19.0937	23.5058	19.8986	18.8765	19.6431	20.2267	19.6446	23.2755
P06681	Complement C2 (EC 3.4.21.43) (C3/C5 convertase) [Cleaved into: Complement C2b fragment; Complement C2a fragment]	C2	27.4309	27.2912	26.4703	27.1702	26.8816	27.4564	27.1207	27.1069	27.1549	27.0267	27.4452	26.6884	26.8193	27.1657	27.4801	26.7146	26.8483	26.7323	26.9273	27.0833	27.0229	26.8267	26.9075	27.5906	25.5372	26.9898	27.0307	27.0934	27.2892	26.3398	26.3051	27.1911	27.0622	26.1025	27.2495	26.4974	26.3154	27.283	27.0716	27.1918	27.246	27.2791	26.0604	25.6572	26.8283	26.5709	26.7452
Q9UBQ6	Exostosin-like 2 (EC 2.4.1.223) (Alpha-1,4-N-acetylhexosaminyltransferase EXTL2) (Alpha-GalNAcT EXTL2) (EXT-related protein 2) (Glucuronyl-galactosyl-proteoglycan 4-alpha-N-acetylglucosaminyltransferase) [Cleaved into: Processed exostosin-like 2]	EXTL2	20.7401	20.6743	17.2702	19.7599	22.0207	20.8936	19.4904	19.1473	19.6523	19.0996	19.1495	18.5635	17.9367	19.99	20.7353	20.6412	20.1059	20.4518	21.6305	19.0637	19.2305	19.4607	20.2275	20.8536	22.0198	19.1113	20.2035	19.3989	21.1471	20.7064	20.9587	19.5022	19.666	19.5021	19.8946	19.3205	16.5173	17.8236	19.7775	18.6866	18.5577	21.2547	17.1124	19.1602	19.7227	19.7719	18.8432
P48740.4	Mannan-binding lectin serine protease 1 (EC 3.4.21.-) (Complement factor MASP-3) (Complement-activating component of Ra-reactive factor) (Mannose-binding lectin-associated serine protease 1) (MASP-1) (Mannose-binding protein-associated serine protease) (Ra-reactive factor serine protease p100) (RaRF) (Serine protease 5) [Cleaved into: Mannan-binding lectin serine protease 1 heavy chain; Mannan-bi…	MASP1.4	22.9559	21.5661	22.4936	21.8687	21.9039	20.9346	21.834	22.1497	21.6211	22.7076	23.6934	22.9384	22.1949	21.7011	22.6619	22.6069	22.677	22.2365	22.5273	21.0081	20.4241	20.8436	21.3465	20.3656	21.7446	24.6809	21.2764	20.8778	20.6702	21.8819	21.4177	21.6643	18.4932	22.674	21.2476	22.9442	20.5883	23.1254	21.4546	22.4071	22.5411	22.4964	21.3091	22.4834	22.0876	23.6547	22.7966
P04406	Glyceraldehyde-3-phosphate dehydrogenase (GAPDH) (EC 1.2.1.12) (Peptidyl-cysteine S-nitrosylase GAPDH) (EC 2.6.99.-)	GAPDH	20.1127	21.9374	18.1548	21.6642	24.3967	20.8342	20.7374	20.5538	20.9299	21.9529	18.5315	18.9308	22.2145	21.8905	20.7233	21.2082	21.5053	19.5034	21.1586	22.3105	20.5669	21.5791	21.3392	19.6864	19.6447	22.3324	22.3767	22.035	19.8522	22.0609	21.2434	21.8773	25.2192	20.2997	20.6215	21.6432	19.7675	22.6675	21.7963	18.6284	21.1173	21.3935	16.4869	20.2992	20.0279	22.0189	21.9054
P61916	NPC intracellular cholesterol transporter 2 (Epididymal secretory protein E1) (Human epididymis-specific protein 1) (He1) (Niemann-Pick disease type C2 protein)	NPC2	17.3017	16.8155	16.9338	18.8311	19.0285	17.7935	18.6153	18.5699	17.3181	19.4968	19.276	19.2905	19.2768	18.7666	19.0867	19.0213	18.3708	18.0157	16.8586	16.861	18.6082	18.9038	18.9942	16.8469	19.0581	18.8887	18.7791	18.6599	16.2382	18.1397	18.0825	18.3572	17.4625	19.0322	18.1919	19.1648	18.6228	19.0004	18.7554	19.1378	18.5843	18.8091	16.9466	18.6983	19.3169	19.4867	18.4406
P36980	Complement factor H-related protein 2 (FHR-2) (DDESK59) (H factor-like 3) (H factor-like protein 2)	CFHR2	24.6953	23.1456	25.5352	24.1755	23.8286	24.1237	24.1848	23.2482	26.1344	25.9914	24.0098	26.165	25.6496	22.5499	22.8686	24.4752	25.1123	24.2897	23.0247	25.5913	25.7373	23.888	25.1323	24.3955	23.4914	24.2202	23.1561	23.0842	24.9673	24.0654	24.0702	24.1236	24.8944	26.5597	22.7092	24.4288	20.4814	23.9979	24.157	23.9741	23.0983	24.8428	20.4126	24.0611	23.9547	24.471	26.1659
O95445	Apolipoprotein M (Apo-M) (ApoM) (Protein G3a)	APOM	25.712	26.5904	25.3263	26.2164	26.1381	25.6729	25.6187	26.0488	26.3625	26.8942	24.5114	26.2715	25.9859	26.0568	26.3504	24.4953	25.829	25.6205	25.5979	25.4725	26.0006	26.4477	25.8775	25.8696	22.5058	26.2259	26.4455	26.2087	25.3646	24.4291	24.1721	26.4463	26.95	25.6609	25.9434	28.0265	25.5381	27.6115	26.0565	24.6942	25.9329	25.9655	25.5649	25.3171	25.7439	26.2164	27.2932
P08697	Alpha-2-antiplasmin (Alpha-2-AP) (Alpha-2-plasmin inhibitor) (Alpha-2-PI) (Serpin F2)	SERPINF2	28.8584	28.6923	29.3333	28.6789	28.9151	28.1368	28.7276	28.9239	28.1692	29.1195	29.3489	29.1277	29.0735	28.3628	27.8939	28.5244	28.4717	28.7009	28.7221	28.01	28.5565	28.1247	27.9435	28.1395	28.1174	28.7547	28.1687	28.1167	28.6576	28.4769	28.2186	28.2749	27.6527	28.6745	28.6578	28.7988	29.1168	29.3913	28.0297	29.221	28.5234	28.9811	28.8683	28.1685	29.5489	27.6327	28.639
P29622	Kallistatin (Kallikrein inhibitor) (Peptidase inhibitor 4) (PI-4) (Serpin A4)	SERPINA4	28.319	27.2454	27.8683	27.905	28.8947	29.3049	27.8356	27.8667	28.1893	28.1688	28.4065	29.5195	29.0918	28.5124	28.4542	27.8386	28.2436	28.0965	28.6427	27.3596	27.8373	28.2206	27.9448	29.1872	28.0889	28.1136	27.9226	27.9122	28.9959	28.3785	28.3459	28.1599	27.9835	27.8539	28.0309	29.3731	27.8207	28.6065	28.3478	28.5682	27.8309	28.5033	28.6863	28.0239	28.1525	28.2036	28.4505
Q9UBX1	Cathepsin F (CATSF) (EC 3.4.22.41)	CTSF	19.2715	17.4119	17.6607	18.166	19.1636	19.2878	17.7586	18.3495	19.1133	19.4059	18.8415	19.5341	18.1243	18.0257	18.8699	19.6483	18.1675	19.4546	19.7469	18.054	18.122	18.089	18.6338	19.2413	18.5722	17.6479	17.7502	18.3809	18.5536	18.5263	18.9525	19.2163	19.2383	18.3372	18.3014	18.4012	18.076	20.1356	18.5118	18.1294	18.8479	19.6705	15.0088	19.4902	20.5999	18.9563	17.2856
Q9Y4L1	Hypoxia up-regulated protein 1 (150 kDa oxygen-regulated protein) (ORP-150) (170 kDa glucose-regulated protein) (GRP-170)	HYOU1	20.3193	23.236	19.3028	22.4168	20.455	20.1	21.7233	22.0455	22.3579	21.0879	20.02	21.9652	22.0082	21.5999	21.6124	21.0111	21.3506	20.6288	20.3215	22.6392	21.6917	22.1971	21.3341	19.0678	22.94	22.0301	22.3099	22.5436	19.3663	19.9531	18.8669	22.0881	20.4284	20.1224	22.1208	22.8154	17.9721	20.6843	22.1309	20.0479	21.6071	23.1283	17.6335	22.7825	20.6163	23.3365	22.0304
P80108	Phosphatidylinositol-glycan-specific phospholipase D (PI-G PLD) (EC 3.1.4.50) (Glycoprotein phospholipase D) (Glycosyl-phosphatidylinositol-specific phospholipase D) (GPI-PLD) (GPI-specific phospholipase D)	GPLD1	25.2599	25.1284	25.4763	25.4385	25.7022	26.2327	25.1682	26.2623	25.141	25.8203	26.9033	26.9212	26.2264	26.0388	24.6097	24.5851	25.2292	25.3854	25.4226	25.0755	25.2611	25.4512	25.4891	25.0869	25.1045	25.412	25.488	25.6171	25.3973	25.7011	24.864	25.3445	25.2056	25.083	25.7382	25.9269	26.9405	25.399	25.4418	24.9588	25.4975	25.8794	27.2663	25.0852	26.5484	26.2597	25.7629
P07996	Thrombospondin-1 (Glycoprotein G)	THBS1	24.1616	23.3269	22.8197	23.4299	23.3993	24.0838	23.7231	24.0174	23.1467	22.8156	20.4222	23.9261	23.9451	24.0162	23.5777	23.2291	23.257	23.3808	23.2268	23.7747	23.4936	22.0963	23.8594	22.6948	22.534	24.0731	23.6848	23.5169	22.9775	23.5029	23.7551	23.2939	22.6472	22.8233	23.6543	22.1835	15.8364	23.5231	23.8308	21.0355	23.9621	23.2429	18.5859	23.3292	22.1096	23.4361	22.9412
P08294	Extracellular superoxide dismutase [Cu-Zn] (EC-SOD) (EC 1.15.1.1)	SOD3	20.3221	22.8787	21.2336	22.3553	21.491	20.7147	21.8956	21.4859	18.6477	14.5122	18.6013	18.0137	20.7867	20.9662	20.6404	20.6087	21.0984	20.795	21.137	24.8929	21.861	21.8972	21.725	20.0841	20.4239	21.8512	20.9791	21.1542	21.2762	21.3581	21.7398	21.4727	19.698	19.5593	21.8098	20.6019	18.6115	19.6654	25.307	19.4914	21.3693	21.7288	14.7121	18.235	19.5224	21.815	18.6381
P20742	Pregnancy zone protein (C3 and PZP-like alpha-2-macroglobulin domain-containing protein 6)	PZP	26.7308	26.6915	24.3863	22.8871	22.6809	24.3474	22.3481	26.5757	24.2447	25.2737	24.5559	25.5131	26.4161	25.0281	25.4425	25.5879	26.3697	24.3291	27.0793	24.8675	25.0036	24.6536	25.9725	26.0851	23.3462	24.6012	24.4961	24.477	24.6442	24.4515	25.9793	22.6907	24.5278	23.7744	25.0527	24.0494	26.0658	26.2474	23.8691	23.8768	25.6156	22.722	21.7044	25.1932	24.6787	24.7215	25.2074
Q9UNN8	Endothelial protein C receptor (Activated protein C receptor) (APC receptor) (Endothelial cell protein C receptor) (CD antigen CD201)	PROCR	18.8778	20.4061	19.1333	21.1342	20.4377	20.4823	19.2551	19.5959	19.6664	18.0958	23.0965	19.4397	17.6539	19.7857	18.2305	19.8858	21.1669	20.5755	19.7172	20.6228	20.2614	20.9568	20.6226	20.2435	19.3751	20.3113	20.5724	20.5103	20.9416	19.1351	20.2637	20.8895	16.8731	18.5269	20.7988	18.1257	22.7736	19.0317	21.9212	18.4159	20.5699	19.8783	24.996	17.552	19.1158	19.4585	17.9244
Q9BXR6	Complement factor H-related protein 5 (FHR-5)	CFHR5	24.1906	23.7911	25.2328	23.3106	24.5943	24.827	24.3356	24.4357	23.6014	22.6222	23.2369	24.551	25.0727	23.8526	24.529	24.6402	24.2464	24.4835	22.4112	24.1195	23.9628	23.3383	23.7361	22.6951	22.9128	23.4622	23.2123	24.3238	21.185	25.8122	24.86	24.0843	22.8449	24.9254	23.9666	22.9229	18.7255	24.5913	23.9144	24.6911	24.2468	25.6513	22.0886	22.7365	22.7978	23.2251	23.3947
P11717	Cation-independent mannose-6-phosphate receptor (CI Man-6-P receptor) (CI-MPR) (M6PR) (300 kDa mannose 6-phosphate receptor) (MPR 300) (Insulin-like growth factor 2 receptor) (Insulin-like growth factor II receptor) (IGF-II receptor) (M6P/IGF2 receptor) (M6P/IGF2R) (CD antigen CD222)	IGF2R	19.5325	19.6294	23.4635	19.8711	20.0603	18.0974	19.2066	19.9557	19.9642	20.9981	20.9713	20.8151	20.7876	20.8682	18.7352	20.3504	21.0276	20.6274	19.9708	19.792	20.4115	19.1081	19.242	17.8744	19.228	20.4756	19.1115	19.289	17.9367	19.8603	18.6385	19.7446	18.3506	20.345	20.3009	20.683	18.0983	18.6548	20.727	20.2111	18.6918	19.8638	19.0305	16.6919	20.1993	20.3088	19.6733
Q9UHG3	Prenylcysteine oxidase 1 (EC 1.8.3.5) (Prenylcysteine lyase)	PCYOX1	23.4252	23.5128	23.9998	23.2822	23.2374	25.2177	22.8146	24.4695	25.0301	25.6074	25.6588	26.2608	22.3235	24.6338	24.4955	23.7352	23.7494	23.5234	24.1577	23.3229	23.3097	24.1078	23.5757	24.6786	22.8578	23.2169	24.2141	24.7269	24.812	23.5884	24.4794	24.7176	25.5158	25.2892	24.5698	24.8589	23.3333	23.0403	24.1711	23.1741	24.7605	22.9126	22.9261	23.6	26.1395	23.6062	25.3117
Q9UK55	Protein Z-dependent protease inhibitor (PZ-dependent protease inhibitor) (PZI) (Serpin A10)	SERPINA10	24.2815	24.3594	23.9918	24.8254	24.6037	25.7945	25.0778	24.9511	25.2769	24.2665	25.0034	25.6651	25.5194	24.545	25.2602	25.0118	25.014	24.8483	25.3088	24.9833	24.7075	24.8528	24.8914	24.6762	24.7581	24.9039	24.5597	24.6967	25.3094	25.1616	23.7569	24.8934	23.87	24.9089	24.6562	25.5167	23.5806	25.3444	24.5376	25.1514	24.4349	24.6245	23.7201	25.1326	24.7044	24.3181	25.0309
Q96IY4	Carboxypeptidase B2 (EC 3.4.17.20) (Carboxypeptidase U) (CPU) (Plasma carboxypeptidase B) (pCPB) (Thrombin-activable fibrinolysis inhibitor) (TAFI)	CPB2	26.9278	25.9341	27.9566	25.6625	25.8406	26.7555	25.9631	26.1881	26.8485	27.142	27.8149	26.0609	26.791	26.1419	25.9294	27.3815	26.7489	26.7583	25.6515	25.7992	25.9908	25.894	26.2329	24.945	26.4616	25.8681	26.084	25.9821	25.9299	26.2377	26.024	26.3597	26.3459	25.2595	26.0665	26.2782	27.0216	26.6836	25.9997	28.236	25.9482	26.7954	30.0041	26.6636	27.6276	26.622	26.8548
P04217.2	Alpha-1B-glycoprotein (Alpha-1-B glycoprotein)	A1BG.2	22.7809	24.4899	17.1773	23.2207	22.0352	22.9913	23.4491	23.6071	21.3938	20.6729	16.8755	21.5255	20.4584	23.1519	22.8762	21.3491	21.9768	22.1023	21.944	23.6494	23.2112	23.8368	23.6314	22.3245	19.3058	23.264	23.6404	23.6053	23.0799	20.9554	21.0893	23.7182	19.9777	20.8597	23.1084	19.3968	20.024	21.2697	23.4201	14.7333	23.2961	21.4374	15.3405	21.4133	16.5525	22.1711	18.4039
P02775	Platelet basic protein (PBP) (C-X-C motif chemokine 7) (Leukocyte-derived growth factor) (LDGF) (Macrophage-derived growth factor) (MDGF) (Small-inducible cytokine B7) [Cleaved into: Connective tissue-activating peptide III (CTAP-III) (LA-PF4) (Low-affinity platelet factor IV); TC-2; Connective tissue-activating peptide III(1-81) (CTAP-III(1-81)); Beta-thromboglobulin (Beta-TG); Neutrophil-activa…	PPBP	23.5108	23.9058	20.1083	23.0209	23.7585	23.0311	23.5589	23.5873	23.6715	24.3451	22.7525	24.3991	23.8797	22.9306	23.0373	24.6766	24.6017	23.3695	22.6373	23.2375	22.93	22.5042	23.1343	23.3119	21.7754	24.0639	23.3296	23.7372	21.2993	22.7237	23.2301	22.84	22.9368	24.0768	22.8302	23.564	20.4147	23.9077	23.1262	23.59	23.423	22.0052	20.8453	22.5167	23.517	22.9692	23.6568
P55103	Inhibin beta C chain (Activin beta-C chain)	INHBC	22.359	21.0494	19.5242	21.0164	22.0225	20.6855	21.0473	21.8592	21.4354	21.0924	19.989	21.7454	21.7989	21.6954	20.9905	22.4035	21.8166	22.1505	21.6674	20.7803	20.597	21.7358	21.0644	20.3866	21.0556	20.9102	20.7236	20.9559	20.7702	21.5421	21.2596	20.7726	21.1694	20.4276	21.1712	21.2817	16.9799	20.93	20.6358	20.9607	20.6812	21.2087	17.8769	21.8331	20.5696	22.1082	20.9689
Q7Z7G0	Target of Nesh-SH3 (Tarsh) (ABI gene family member 3-binding protein) (Nesh-binding protein) (NeshBP)	ABI3BP	21.3561	18.9825	21.5735	21.2125	22.0647	22.1828	21.5317	21.622	24.5001	24.6596	22.8375	22.9983	22.0858	21.2709	22.0693	24.0039	23.7886	23.7742	20.9369	20.7834	21.042	21.4668	21.8616	20.5638	21.54	21.2082	21.5558	21.7635	21.0043	20.8912	20.8503	21.4153	24.5467	24.6598	21.6368	23.16	21.1891	22.3371	21.686	21.8559	21.5196	22.1252	19.9453	22.1512	22.7548	22.4647	21.8123
Q99784	Noelin (Neuronal olfactomedin-related ER localized protein) (Olfactomedin-1)	OLFM1	22.2605	20.4207	22.1284	21.8761	21.6051	21.0294	22.0155	22.0961	21.8608	23.245	23.1547	22.2908	23.284	21.9162	21.2256	22.559	23.0591	22.5968	20.3281	19.6555	21.6435	20.8847	20.9491	20.6398	21.578	21.7088	21.4235	21.3137	20.5702	20.9036	20.2802	21.6855	20.726	19.8011	21.7848	23.2465	20.6857	22.5103	21.5884	23.0321	21.2197	22.4388	20.4869	21.3632	22.5594	22.2744	21.9222
P13647	Keratin, type II cytoskeletal 5 (58 kDa cytokeratin) (Cytokeratin-5) (CK-5) (Keratin-5) (K5) (Type-II keratin Kb5)	KRT5	22.7139	21.3817	24.2478	21.4061	21.368	22.7779	20.732	22.0125	22.619	22.5063	22.9685	24.1055	24.294	21.5808	23.4211	23.3254	22.9081	22.2313	19.15	22.4315	21.5282	22.7175	21.6627	22.4642	21.1759	22.5549	21.5166	22.6919	22.5263	23.3197	22.0577	22.5891	23.2336	22.9828	22.4284	24.0255	21.3878	24.5198	22.0117	24.3325	22.665	22.4625	22.115	23.8403	23.7057	23.7931	23.5552
P00390	Glutathione reductase, mitochondrial (GR) (GRase) (EC 1.8.1.7)	GSR	19.8013	20.1347	19.5018	20.4903	22.0021	20.1818	20.4244	20.3361	19.8048	21.0718	19.1312	25.759	18.7208	21.0247	19.7267	21.4835	20.8654	20.9575	24.5249	20.8831	20.4776	21.1657	20.3409	21.5477	19.8439	20.6958	21.0233	20.4395	21.8662	22.436	20.171	20.5322	20.3141	18.7749	20.0731	20.7637	19.9934	26.8993	20.7867	20.2573	19.2808	22.39	17.8036	20.722	21.159	22.0028	25.3132
P02741	C-reactive protein [Cleaved into: C-reactive protein(1-205)]	CRP	20.0772	22.8227	19.631	20.9974	20.5215	19.6189	23.5823	25.1818	25.8479	21.0435	19.2971	21.3121	21.6817	21.1482	20.848	25.0747	24.2336	22.5408	20.5281	26.7349	22.4901	19.86	25.4402	19.9697	18.593	20.3104	19.5085	21.7813	21.6465	20.9601	20.187	21.0867	20.8978	24.7096	21.4195	20.3242	22.3918	22.3597	18.4162	21.4848	19.1458	21.3903	16.9782	23.9805	17.224	20.9769	20.4106
P58335	Anthrax toxin receptor 2 (Capillary morphogenesis gene 2 protein) (CMG-2)	ANTXR2	20.9298	19.2215	25.6481	19.1096	24.3839	21.1309	19.2746	16.4097	20.1884	20.0376	20.5355	19.1055	24.4989	18.4468	20.337	20.7865	21.755	21.1091	19.4956	20.2282	18.8257	17.9841	18.2874	19.8083	21.1231	18.5961	19.213	18.6368	18.0095	21.8321	20.2252	18.2091	18.9794	20.3774	18.525	21.0682	15.4792	20.3699	19.8496	20.9508	17.3137	23.9372	17.6278	19.7135	23.7362	20.9334	20.2762
O95497	Pantetheinase (EC 3.5.1.92) (Pantetheine hydrolase) (Tiff66) (Vascular non-inflammatory molecule 1) (Vanin-1)	VNN1	20.0056	19.3882	17.6325	17.9385	20.756	19.2982	18.4049	20.9917	17.2051	18.8509	16.135	18.3153	17.6483	21.0041	17.8928	19.7854	18.8201	18.3718	19.978	19.4889	18.4746	18.6298	18.9666	19.4897	17.0066	20.8764	19.5855	19.8486	20.9005	20.6476	21.1342	20.2302	16.9945	20.3344	20.2378	18.5814	23.0694	18.9116	16.1867	19.658	19.7047	20.4282	17.4069	20.0429	18.7554	20.4007	17.3857
P07737	Profilin-1 (Epididymis tissue protein Li 184a) (Profilin I)	PFN1	22.6898	25.3119	19.7198	25.0852	19.5713	21.3747	24.913	24.1743	23.5701	23.9122	20.4329	23.7248	22.4442	24.8515	22.8312	23.3092	23.9377	23.1018	22.6588	24.8507	24.8423	25.3323	25.1751	22.0931	21.912	25.4893	25.3984	25.5953	21.2131	21.8367	20.984	25.0351	23.5807	23.7679	24.8587	21.1048	17.1846	20.9155	25.3646	19.9267	24.7994	22.7515	16.7376	20.9819	20.4689	21.4	23.4035
P02656	Apolipoprotein C-III (Apo-CIII) (ApoC-III) (Apolipoprotein C3)	APOC3	26.6885	27.2842	25.3826	27.6241	27.0775	26.9996	27.2841	28.8542	27.3345	28.224	28.8208	27.8725	28.6445	28.6699	28.1146	27.791	27.8856	27.4893	26.9569	27.9449	28.5479	28.4744	29.0324	19.3484	23.0116	28.4504	27.7673	28.5653	21.34	26.5557	22.0081	28.0537	25.9825	25.4034	28.5722	24.2457	26.0591	26.3416	27.2101	27.3542	28.4995	27.3516	26.2222	22.2013	29.3389	22.0266	27.0326
P14618	Pyruvate kinase PKM (EC 2.7.1.40) (Cytosolic thyroid hormone-binding protein) (CTHBP) (Opa-interacting protein 3) (OIP-3) (Pyruvate kinase 2/3) (Pyruvate kinase muscle isozyme) (Thyroid hormone-binding protein 1) (THBP1) (Tumor M2-PK) (p58)	PKM	21.0848	22.4272	25.6652	21.8762	22.6638	22.3257	21.7214	21.2812	22.0203	22.1999	15.8455	27.2243	24.137	21.6985	22.5008	22.0222	21.7456	21.7253	23.132	22.2519	22.0937	22.1225	23.6071	19.2608	21.82	21.53	21.6905	21.549	19.2585	23.487	22.066	21.7664	21.9263	21.8518	21.4544	21.9615	19.9802	21.9379	21.4831	18.572	21.3597	22.353	19.0873	22.4934	19.9171	22.9571	27.2406
P00915	Carbonic anhydrase 1 (EC 4.2.1.1) (Carbonate dehydratase I) (Carbonic anhydrase B) (CAB) (Carbonic anhydrase I) (CA-I)	CA1	22.0073	23.7567	19.3402	23.3791	23.0391	19.9596	23.5331	22.856	23.3058	23.8984	21.4024	23.2879	23.5279	22.2053	25.9713	24.5565	24.4312	23.0745	22.2323	21.8547	22.6579	22.8884	22.7016	22.0577	21.1281	23.1236	22.0541	22.3208	21.6262	22.8313	22.5387	24.5748	21.6977	22.8615	22.2585	22.2144	17.4779	24.9173	23.2555	21.6012	22.8343	23.7378	21.7669	23.3355	24.2278	22.1564	22.2311
Q16853	Membrane primary amine oxidase (EC 1.4.3.21) (Copper amine oxidase) (HPAO) (Semicarbazide-sensitive amine oxidase) (SSAO) (Vascular adhesion protein 1) (VAP-1)	AOC3	18.3662	21.221	24.5109	19.0869	18.4511	20.2575	18.4763	18.2811	17.9331	17.4013	19.9427	16.3299	15.2121	19.6458	18.0443	18.1618	18.6103	18.5138	19.5631	18.3003	17.4875	19.1819	20.0237	19.8135	20.0066	19.007	20.1283	19.8899	19.7337	18.657	19.0064	19.0426	20.8436	19.5888	18.7981	17.1889	22.0779	18.0397	20.0116	17.3049	17.7509	21.2527	19.1865	18.4129	19.0054	18.4783	16.1822
Q9HDC9	Adipocyte plasma membrane-associated protein (Protein BSCv)	APMAP	21.4827	24.6824	21.4757	24.0104	23.5208	22.5527	23.9171	24.5767	24.1814	23.5595	21.6742	21.6338	23.3985	22.5209	22.0756	21.6673	22.5089	21.8472	22.9592	24.0844	23.519	23.8724	24.2728	22.8664	21.463	24.1283	23.9156	24.1906	23.1116	22.4205	23.1348	22.9062	25.2171	21.9769	22.1158	22.6488	21.0592	22.4976	21.9326	20.9635	22.7534	23.7903	16.819	22.6793	21.9617	23.3092	22.4781
P33908	Mannosyl-oligosaccharide 1,2-alpha-mannosidase IA (EC 3.2.1.113) (Man(9)-alpha-mannosidase) (Man9-mannosidase) (Mannosidase alpha class 1A member 1) (Processing alpha-1,2-mannosidase IA) (Alpha-1,2-mannosidase IA)	MAN1A1	23.516	23.1263	21.6945	22.2061	24.1018	24.2593	23.5584	25.2574	24.0533	25.3281	24.1275	25.8421	22.9455	22.1804	24.4146	25.2963	24.7753	24.5988	22.9719	22.978	22.5117	24.4577	23.0176	23.7055	24.4391	21.9539	22.0092	22.3434	23.3253	24.4861	23.5619	22.1958	22.5972	22.7253	22.8802	25.6426	28.2371	22.206	22.2119	21.7559	23.5859	23.3649	22.7402	22.7581	22.4487	22.3855	24.7599
P05556.3	Integrin beta-1 (Fibronectin receptor subunit beta) (Glycoprotein IIa) (GPIIA) (VLA-4 subunit beta) (CD antigen CD29)	ITGB1.3	18.8351	19.8612	18.6278	20.6157	22.6607	21.2551	19.967	20.567	19.9052	21.4246	20.5973	19.7898	20.1906	17.2138	20.5234	20.0829	20.5295	20.2486	20.9652	19.5355	19.7591	20.1942	20.1926	20.5845	18.0598	19.8472	20.1319	20.2901	21.6387	21.5779	20.9041	20.5613	19.4406	15.6802	20.4063	21.4184	18.4444	20.8093	20.3205	20.3015	20.2888	21.0874	18.6169	17.5327	19.8901	21.3529	19.9106
Q07954	Prolow-density lipoprotein receptor-related protein 1 (LRP-1) (Alpha-2-macroglobulin receptor) (A2MR) (Apolipoprotein E receptor) (APOER) (CD antigen CD91) [Cleaved into: Low-density lipoprotein receptor-related protein 1 85 kDa subunit (LRP-85); Low-density lipoprotein receptor-related protein 1 515 kDa subunit (LRP-515); Low-density lipoprotein receptor-related protein 1 intracellular domain (L…	LRP1	20.1987	20.7647	19.9638	18.3828	20.7778	20.63	19.4245	19.8106	19.1997	17.7623	20.8046	19.735	19.8282	19.8986	20.279	18.6916	19.6601	19.2498	20.3778	19.82	19.3381	18.3977	19.7415	20.6869	20.9599	19.5448	19.2202	20.4564	21.4666	20.2319	20.2186	19.0632	18.8387	18.4328	19.3808	20.25	19.1848	18.8102	18.7939	18.8267	19.7053	20.4413	16.5509	20.1662	18.932	20.8905	16.3815
P30043	Flavin reductase (NADPH) (FR) (EC 1.5.1.30) (Biliverdin reductase B) (BVR-B) (EC 1.3.1.24) (Biliverdin-IX beta-reductase) (Green heme-binding protein) (GHBP) (NADPH-dependent diaphorase) (NADPH-flavin reductase) (FLR)	BLVRB	19.4464	21.3623	20.1976	18.3829	20.5414	18.8965	19.8686	20.1136	20.8678	21.1662	18.4468	22.2993	22.48	19.3156	20.9413	20.997	19.8826	20.2225	21.0292	19.9735	19.8554	20.055	19.8199	19.3955	20.3317	20.2014	19.7752	19.908	18.7708	20.2869	19.6003	20.7521	20.9731	21.3045	19.4216	22.1201	17.4911	19.8347	18.6884	19.0736	19.004	21.0324	17.4885	21.0941	21.3023	21.1689	20.8924
P11597	Cholesteryl ester transfer protein (Lipid transfer protein I)	CETP	22.1175	16.2911	16.9261	16.8544	19.0747	19.8357	17.8036	17.3342	19.9396	20.3992	21.4714	16.467	18.9466	16.402	14.7768	19.775	22.0122	21.2337	18.8942	16.4541	18.2738	19.1694	18.541	19.5994	16.554	17.8213	18.7714	18.8127	18.9155	19.4318	19.1418	19.0016	18.9962	16.1252	18.9592	20.076	18.3328	18.6063	19.2873	17.0188	16.4734	17.8949	18.0841	16.7433	16.2902	16.3677	15.0133
P20929.2	Nebulin	NEB.2	19.8043	17.4881	28.0357	20.1505	21.1277	23.4745	20.3202	21.0684	24.6191	23.0004	25.0597	27.8475	28.9331	20.4286	20.8816	21.5187	19.466	16.2766	20.4324	19.2319	19.9177	20.6501	20.4264	21.2159	27.7183	20.5915	20.1992	20.0476	21.9444	22.2269	21.6753	20.4143	25.7357	19.9877	20.6919	25.5095	25.226	23.7376	20.7445	25.3584	20.2994	20.1678	24.1208	20.0787	25.4582	18.7013	20.6933
P02655	Apolipoprotein C-II (Apo-CII) (ApoC-II) (Apolipoprotein C2) [Cleaved into: Proapolipoprotein C-II (ProapoC-II)]	APOC2	18.8177	19.4932	25.378	19.0318	24.8368	24.5008	20.077	19.4914	18.8795	19.3555	25.2631	24.7719	25.8728	17.412	25.103	26.1179	25.8734	25.2362	23.3112	19.7767	19.8452	21.6309	19.3126	24.451	23.9845	21.9293	19.4844	20.5177	23.0578	22.8819	24.8392	22.1139	23.0136	18.6897	21.2182	19.6858	19.469	24.8838	22.2763	25.6367	20.5954	24.7799	22.9348	24.7314	25.5835	24.0306	25.2954
Q15323	Keratin, type I cuticular Ha1 (Hair keratin, type I Ha1) (Keratin-31) (K31)	KRT31	18.043	20.0073	17.7882	17.7315	19.7902	19.349	18.5035	20.3724	19.2314	19.8198	19.1044	26.5217	19.9828	19.8864	18.8026	20.0808	17.9018	16.9545	19.7485	18.7701	19.3129	17.8603	18.1432	19.351	21.1189	21.5018	19.0182	19.1799	20.5766	18.4452	19.4139	16.9355	19.4513	20.0406	19.2636	20.4435	21.4643	23.4731	16.738	18.8747	18.6365	21.023	17.6681	23.8631	20.0452	19.2919	19.4968
[truncated: 4 more columns]
