# Supplementary material for: Plasma Proteome Signature to Predict the Outcome of Breast Cancer Patients Receiving Neoadjuvant Chemotherapy
Source: Cancers (Basel). 2021 Dec 14;13(24):6267. doi: 10.3390/cancers13246267 (PMC8699627; doi:10.3390/cancers13246267)
Supplement: Supplementary file 1 [file cancers-13-06267-s001.zip › cancers-1473468-supplementary/Supplementary Table S3.xlsx]

## Sheet: Supplementary Table S3
Supplementary Table S3. Results of volcano plot analysis between the pCR group and the non-pCR group.
Uniprot accession no.	Gene Name	P-value	Minus log10 P-value	Log2 fold-change (pCR/non-pCR)	Significance
P11226	MBL2	0.0127094	1.89587	-1.64263	non-pCR-up regulated
P17813	ENG	0.0162055	1.79034	-1.22887	non-pCR-up regulated
P07237	P4HB	0.0390538	1.40834	-1.09658	non-pCR-up regulated
P02656	APOC3	0.00600979	2.22114	1.51226	pCR-up regulated
P08637	FCGR3A	0.0581136	1.23572	-0.929274	Not Sig
P08697	SERPINF2	0.0639282	1.19431	0.264439	Not Sig
P80188	LCN2	0.0660642	1.18003	-0.499066	Not Sig
Q9BXR6	CFHR5	0.0680602	1.16711	0.586403	Not Sig
P01833	PIGR	0.0692085	1.15984	-0.838012	Not Sig
P49747	COMP	0.0722837	1.14096	-0.657164	Not Sig
Q13740	ALCAM	0.0724379	1.14003	0.561353	Not Sig
Q99784	OLFM1	0.072818	1.13776	0.488405	Not Sig
P18206	VCL	0.0768131	1.11456	-0.504343	Not Sig
Q8NCS7	SLC44A5	0.0807647	1.09278	-0.569237	Not Sig
P54289	CACNA2D1	0.0893052	1.04912	-1.03551	Not Sig
P12111	COL6A3	0.0901861	1.04486	-0.446987	Not Sig
P12259	F5	0.0911509	1.04024	-0.326311	Not Sig
P81605.2	DCD.2	0.0917862	1.03722	-0.580004	Not Sig
O00533.2	CHL1.2	0.102079	0.991064	-0.490158	Not Sig
P04196	HRG	0.115617	0.93698	0.283013	Not Sig
P07996	THBS1	0.126601	0.897562	0.596452	Not Sig
P05452	CLEC3B	0.129942	0.886252	-0.18405	Not Sig
P09871	C1S	0.132607	0.877432	-0.36988	Not Sig
P08253	MMP2	0.134145	0.872427	-1.00262	Not Sig
P27487	DPP4	0.135672	0.86751	0.72238	Not Sig
P01344.3	IGF2.3	0.138104	0.859793	0.40768	Not Sig
Q6UXB8	PI16	0.147129	0.832301	-0.451025	Not Sig
Q86UX7	FERMT3	0.155345	0.808704	0.972838	Not Sig
Q07954	LRP1	0.162591	0.788904	0.432861	Not Sig
P05546	SERPIND1	0.162863	0.788178	0.143026	Not Sig
Q12860	CNTN1	0.16355	0.78635	-0.522912	Not Sig
P16035	TIMP2	0.165051	0.782383	0.565723	Not Sig
P22897	MRC1	0.168164	0.774268	0.498264	Not Sig
P08709	F7	0.176109	0.754219	-0.637638	Not Sig
P02533	KRT14	0.180381	0.743809	-0.451277	Not Sig
P07333	CSF1R	0.185498	0.731661	-0.507919	Not Sig
Q13449	LSAMP	0.189425	0.722563	-0.659512	Not Sig
P09172	DBH	0.189549	0.722279	0.430911	Not Sig
Q9Y6Z7	COLEC10	0.18961	0.722139	0.786874	Not Sig
P05160	F13B	0.191671	0.717442	-0.28575	Not Sig
P48740.4	MASP1.4	0.193026	0.714385	0.364449	Not Sig
Q12884	FAP	0.1935	0.71332	-0.4749	Not Sig
P00390	GSR	0.194341	0.711435	-0.680716	Not Sig
P06396	GSN	0.196351	0.706968	-0.217665	Not Sig
Q08380	LGALS3BP	0.197855	0.703653	0.273759	Not Sig
P04114	APOB	0.199322	0.700444	-0.176612	Not Sig
P01042.2	KNG1.2	0.202171	0.694281	-1.16474	Not Sig
Q16706	MAN2A1	0.2028	0.692932	-0.455481	Not Sig
P12830	CDH1	0.205783	0.686591	-0.58481	Not Sig
P02749	APOH	0.206145	0.685828	0.18748	Not Sig
P26927	MST1	0.209931	0.677924	-0.29064	Not Sig
Q15113	PCOLCE	0.213092	0.671433	-0.467872	Not Sig
P20774	OGN	0.213613	0.670372	-0.370767	Not Sig
P02538	KRT6A	0.219706	0.658158	-0.459549	Not Sig
P39060	COL18A1	0.234744	0.629405	-0.488449	Not Sig
P55103	INHBC	0.237599	0.624155	0.329424	Not Sig
P16190	HLA-A	0.243633	0.613263	-0.553775	Not Sig
P07225	PROS1	0.245203	0.610475	-0.171104	Not Sig
Q04756	HGFAC	0.245672	0.609644	-0.124017	Not Sig
P07911.5	UMOD.5	0.251176	0.600022	-0.479903	Not Sig
P35527	KRT9	0.252199	0.598257	-0.298055	Not Sig
P00747	PLG	0.252765	0.597284	0.123254	Not Sig
P27169	PON1	0.254047	0.595085	-0.157937	Not Sig
P23470	PTPRG	0.255964	0.591822	-0.323731	Not Sig
P08779	KRT16	0.257327	0.589515	0.353322	Not Sig
P13645	KRT10	0.258644	0.587297	-0.282569	Not Sig
P55056	APOC4	0.259425	0.585989	0.405512	Not Sig
O95497	VNN1	0.261675	0.582237	-0.512041	Not Sig
Q9UNW1	MINPP1	0.262546	0.580794	-0.462012	Not Sig
O00187	MASP2	0.265913	0.57526	-0.177832	Not Sig
P35542	SAA4	0.268187	0.571562	0.226836	Not Sig
P08195.4	SLC3A2.4	0.272641	0.564409	0.392167	Not Sig
P33908	MAN1A1	0.27461	0.561283	0.437512	Not Sig
P15144	ANPEP	0.282194	0.549453	-0.338791	Not Sig
P00734	F2	0.285534	0.544342	0.0861186	Not Sig
P06727	APOA4	0.288463	0.53991	0.149912	Not Sig
P48740	MASP1	0.291266	0.535711	0.172778	Not Sig
P25311	AZGP1	0.296499	0.527977	0.173485	Not Sig
O95445	APOM	0.299986	0.522899	0.257897	Not Sig
P55058	PLTP	0.302247	0.519638	-0.437246	Not Sig
P08603	CFH	0.30368	0.517584	0.0858631	Not Sig
Q9HDC9	APMAP	0.306036	0.514227	0.414141	Not Sig
P02655	APOC2	0.306146	0.514071	-1.05331	Not Sig
P02746	C1QB	0.307589	0.512029	-0.169422	Not Sig
P36980	CFHR2	0.315668	0.500769	0.405949	Not Sig
Q07075	ENPEP	0.323936	0.489541	0.546596	Not Sig
O00391	QSOX1	0.327174	0.485222	0.321807	Not Sig
Q13093	PLA2G7	0.327718	0.484499	-0.355396	Not Sig
P17936.2	IGFBP3.2	0.330182	0.481247	-0.496845	Not Sig
P02760	AMBP	0.333654	0.476703	0.12812	Not Sig
P02747	C1QC	0.336837	0.47258	0.132828	Not Sig
Q6UVK1	CSPG4	0.341295	0.46687	0.564655	Not Sig
P58335	ANTXR2	0.351454	0.454132	0.625674	Not Sig
Q9UK55	SERPINA10	0.353806	0.451235	0.152928	Not Sig
P09960	LTA4H	0.354402	0.450504	-0.418528	Not Sig
P02750	LRG1	0.355609	0.449027	0.182001	Not Sig
P19827	ITIH1	0.359247	0.444606	0.11709	Not Sig
Q9NY97	B3GNT2	0.361127	0.44234	-0.274657	Not Sig
Q8IZF2	ADGRF5	0.364982	0.437729	-0.353168	Not Sig
P02765	AHSG	0.367991	0.434163	-0.127814	Not Sig
P32119	PRDX2	0.370251	0.431504	-0.384752	Not Sig
P22352	GPX3	0.37754	0.423037	-0.180018	Not Sig
P04004	VTN	0.379133	0.421208	0.177604	Not Sig
P80108	GPLD1	0.380887	0.419204	0.173681	Not Sig
P02774.3	GC.3	0.387656	0.411553	0.107444	Not Sig
Q9NZK5	ADA2	0.393423	0.40514	-0.464513	Not Sig
Q6YHK3	CD109	0.394931	0.403479	-0.410786	Not Sig
Q10588	BST1	0.396199	0.402086	-0.260546	Not Sig
P20742	PZP	0.398606	0.399456	0.373566	Not Sig
Q12805	EFEMP1	0.406248	0.391209	-0.187779	Not Sig
P02751	FN1	0.4078	0.389552	-0.175066	Not Sig
Q12913	PTPRJ	0.415331	0.381605	0.38088	Not Sig
P02775	PPBP	0.418248	0.378566	0.252551	Not Sig
Q14515	SPARCL1	0.421077	0.375638	-0.4315	Not Sig
Q9BY67.3	CADM1.3	0.424984	0.371628	0.602168	Not Sig
P05155.3	SERPING1.3	0.428285	0.368268	0.0809621	Not Sig
P0C0L4	C4A	0.429321	0.367218	0.105011	Not Sig
P08294	SOD3	0.433762	0.362748	-0.530353	Not Sig
P01033	TIMP1	0.433789	0.362721	-0.321593	Not Sig
P14625	HSP90B1	0.434014	0.362497	-0.465063	Not Sig
P07359	GP1BA	0.435296	0.361216	-0.989627	Not Sig
P22105.4	TNXB.4	0.436784	0.359734	0.221144	Not Sig
Q03591	CFHR1	0.43698	0.359538	0.229649	Not Sig
Q13822.3	ENPP2.3	0.437442	0.35908	-0.509966	Not Sig
P05534	HLA-A	0.439151	0.357386	-0.524623	Not Sig
O14791.2	APOL1.2	0.442068	0.354511	-0.254532	Not Sig
Q9Y4L1	HYOU1	0.442105	0.354475	0.366626	Not Sig
P04217	A1BG	0.444695	0.351938	0.0815293	Not Sig
Q96PD5.2	PGLYRP2.2	0.445103	0.351539	0.107262	Not Sig
P04217.2	A1BG.2	0.449	0.347754	0.576524	Not Sig
Q9Y5Y7	LYVE1	0.465181	0.332378	0.250266	Not Sig
P05090	APOD	0.467875	0.32987	-0.254178	Not Sig
P00751	CFB	0.472335	0.32575	0.15054	Not Sig
Q9UHG3	PCYOX1	0.473381	0.324789	0.228368	Not Sig
P43251.2	BTD.2	0.475157	0.323163	-0.420715	Not Sig
P04264	KRT1	0.477393	0.321124	-0.16301	Not Sig
Q9UJJ9	GNPTG	0.49671	0.303897	-0.331721	Not Sig
P04406	GAPDH	0.503081	0.298362	-0.329244	Not Sig
P98160	HSPG2	0.503582	0.29793	0.175446	Not Sig
P61769	B2M	0.504221	0.297379	1.02105	Not Sig
Q14624	ITIH4	0.504526	0.297116	0.0682645	Not Sig
P35443	THBS4	0.50527	0.296476	-0.508626	Not Sig
P06733	ENO1	0.508077	0.294071	0.229303	Not Sig
Q9Y5C1	ANGPTL3	0.510205	0.292255	-0.184508	Not Sig
P20929.2	NEB.2	0.51633	0.287073	0.626726	Not Sig
Q9BWP8.10	COLEC11.10	0.520019	0.283981	-0.203744	Not Sig
Q9NQ79	CRTAC1	0.522179	0.282181	-0.287933	Not Sig
P14618	PKM	0.528394	0.277042	0.362208	Not Sig
P55290.4	CDH13.4	0.528609	0.276866	-0.151512	Not Sig
P51884	LUM	0.531009	0.274898	0.0649505	Not Sig
P03951	F11	0.531426	0.274558	-0.150403	Not Sig
P30043	BLVRB	0.532447	0.273724	0.222406	Not Sig
P19320	VCAM1	0.5373	0.269783	0.245723	Not Sig
P24593	IGFBP5	0.544256	0.264197	-0.200887	Not Sig
Q02413	DSG1	0.545138	0.263494	0.323722	Not Sig
P30101	PDIA3	0.552266	0.257852	0.470649	Not Sig
P35908	KRT2	0.555774	0.255102	-0.109822	Not Sig
P21333	FLNA	0.560184	0.251669	-0.265704	Not Sig
Q9UGM5	FETUB	0.561358	0.25076	-0.0921462	Not Sig
P11021	HSPA5	0.56241	0.249947	-0.139724	Not Sig
P12814.3	ACTN1.3	0.564113	0.248634	0.324008	Not Sig
Q9UNN8	PROCR	0.564518	0.248322	-0.237591	Not Sig
O75882	ATRN	0.566936	0.246466	-0.135563	Not Sig
P02745	C1QA	0.581856	0.235184	0.366723	Not Sig
O75636	FCN3	0.594437	0.225894	-0.0911675	Not Sig
P10643	C7	0.59935	0.22232	0.0772852	Not Sig
Q15848	ADIPOQ	0.605116	0.218162	-0.168232	Not Sig
Q96IY4	CPB2	0.607847	0.216205	0.127238	Not Sig
Q7Z7G0	ABI3BP	0.608551	0.215703	0.219226	Not Sig
Q15166	PON3	0.610396	0.214388	-0.316614	Not Sig
P0DJI8	SAA1	0.610558	0.214273	0.379909	Not Sig
Q14520	HABP2	0.611547	0.21357	0.0780406	Not Sig
Q92954	PRG4	0.617048	0.209681	0.150769	Not Sig
Q86UD1	OAF	0.620345	0.207367	-0.154269	Not Sig
Q92820	GGH	0.621706	0.206415	-0.242757	Not Sig
Q04695	KRT17	0.623528	0.205144	-0.443569	Not Sig
P12955	PEPD	0.62843	0.201743	-0.125261	Not Sig
P35579	MYH9	0.629768	0.200819	-0.271242	Not Sig
Q06033	ITIH3	0.639347	0.194263	-0.0984715	Not Sig
P13591	NCAM1	0.640876	0.193226	-0.11273	Not Sig
P01019	AGT	0.644608	0.190704	-0.119885	Not Sig
P33151	CDH5	0.645093	0.190378	0.20165	Not Sig
P05109	S100A8	0.64565	0.190003	0.210506	Not Sig
Q96S96	PEBP4	0.647967	0.188447	0.19847	Not Sig
P29622	SERPINA4	0.649476	0.187437	0.077732	Not Sig
P16070	CD44	0.654578	0.184038	-0.311978	Not Sig
P61626	LYZ	0.657109	0.182362	0.280624	Not Sig
P18428	LBP	0.661401	0.179535	-0.148209	Not Sig
P07339	CTSD	0.661648	0.179373	0.20524	Not Sig
P07737	PFN1	0.663843	0.177935	0.305816	Not Sig
P05062	ALDOB	0.663934	0.177875	-0.197413	Not Sig
P18065	IGFBP2	0.664322	0.177622	0.201912	Not Sig
P05362	ICAM1	0.669372	0.174333	-0.232378	Not Sig
P23142.4	FBLN1.4	0.670927	0.173325	0.121836	Not Sig
Q9NPH3.5	IL1RAP.5	0.672089	0.172573	-0.275099	Not Sig
P00736	C1R	0.674194	0.171215	-0.058524	Not Sig
P41222	PTGDS	0.675901	0.170117	0.142357	Not Sig
P05556.3	ITGB1.3	0.684159	0.164843	0.162027	Not Sig
P08185	SERPINA6	0.684453	0.164657	-0.0674431	Not Sig
P27918	CFP	0.68495	0.164341	-0.102951	Not Sig
P02753	RBP4	0.6924	0.159643	0.0862753	Not Sig
Q14624.2	ITIH4.2	0.693776	0.158781	0.238564	Not Sig
P62937	PPIA	0.702418	0.153404	-0.104949	Not Sig
P0C0L5	C4B	0.711826	0.147626	0.113602	Not Sig
P22792	CPN2	0.712532	0.147196	-0.0676732	Not Sig
P02741	CRP	0.712918	0.14696	0.256209	Not Sig
P05019	IGF1	0.713675	0.146499	-0.210502	Not Sig
P08519	LPA	0.720688	0.142252	-0.168106	Not Sig
P40189	IL6ST	0.722205	0.14134	-0.0740366	Not Sig
P15169	CPN1	0.723058	0.140827	0.13578	Not Sig
P04745	AMY1A	0.723978	0.140275	-0.209496	Not Sig
P20851	C4BPB	0.724892	0.139727	-0.219688	Not Sig
P00915	CA1	0.733242	0.134753	0.151562	Not Sig
Q96KN2	CNDP1	0.733585	0.13455	0.0623789	Not Sig
P19021.5	PAM.5	0.739897	0.130829	-0.151186	Not Sig
Q14126	DSG2	0.742825	0.129114	0.288507	Not Sig
O43866	CD5L	0.749999	0.12494	-0.0783281	Not Sig
P00742	F10	0.755018	0.122043	0.0522622	Not Sig
Q9Y6R7	FCGBP	0.755177	0.121951	-0.0930277	Not Sig
P13473.3	LAMP2.3	0.75689	0.120967	-0.114001	Not Sig
P05156	CFI	0.759196	0.119646	-0.0358495	Not Sig
P04040	CAT	0.762979	0.117487	0.123704	Not Sig
Q9BTY2	FUCA2	0.765815	0.115876	0.113602	Not Sig
P04066	FUCA1	0.766595	0.115434	-0.103703	Not Sig
P01034	CST3	0.771407	0.112716	0.103552	Not Sig
P07360	C8G	0.772053	0.112353	0.0510072	Not Sig
O14786	NRP1	0.777085	0.109532	0.0577335	Not Sig
P24821	TNC	0.78206	0.10676	0.124242	Not Sig
P00740	F9	0.783487	0.105968	0.0472862	Not Sig
Q9UM47	NOTCH3	0.784956	0.105155	0.0568996	Not Sig
Q99969	RARRES2	0.789306	0.102754	-0.172449	Not Sig
P00739.2	HPR.2	0.793794	0.100292	0.133909	Not Sig
P06276	BCHE	0.803487	0.0950211	0.0517761	Not Sig
P08571	CD14	0.808092	0.0925391	-0.0542878	Not Sig
P00746	CFD	0.809381	0.091847	-0.0846164	Not Sig
P25774	CTSS	0.809955	0.0915392	-0.117793	Not Sig
P35858.2	IGFALS.2	0.813682	0.0895454	0.0269953	Not Sig
P49908	SELENOP	0.815853	0.0883881	0.0565054	Not Sig
P02748	C9	0.824538	0.0837896	-0.0410871	Not Sig
Q9UBX1	CTSF	0.829009	0.0814407	0.0788735	Not Sig
P04180	LCAT	0.830049	0.0808961	-0.0600412	Not Sig
Q9NZP8	C1RL	0.831023	0.0803867	-0.121886	Not Sig
P02743	APCS	0.837663	0.0769306	-0.0465066	Not Sig
P68032	ACTC1	0.837875	0.0768207	-0.0312665	Not Sig
P05543	SERPINA7	0.838701	0.0763927	0.0295506	Not Sig
P04070.2	PROC.2	0.861866	0.0645601	0.042477	Not Sig
P61916	NPC2	0.872566	0.0592015	0.0550767	Not Sig
P36955	SERPINF1	0.8768	0.0570997	0.0254484	Not Sig
P00488	F13A1	0.877508	0.0567488	-0.0239705	Not Sig
Q6EMK4	VASN	0.878501	0.0562579	-0.0888484	Not Sig
P22891.2	PROZ.2	0.885068	0.0530233	-0.0525763	Not Sig
P43121	MCAM	0.887667	0.0517498	0.037422	Not Sig
P02042	HBD	0.889746	0.050734	0.116298	Not Sig
P07358	C8B	0.896749	0.047329	-0.0239579	Not Sig
P15151	PVR	0.897691	0.0468733	0.0583531	Not Sig
P00338.3	LDHA.3	0.9019	0.0448414	-0.0293922	Not Sig
P63104	YWHAZ	0.904273	0.0437004	-0.0495919	Not Sig
Q86VB7.2	CD163.2	0.90965	0.0411255	-0.0393689	Not Sig
O95479	H6PD	0.910366	0.0407837	-0.0762028	Not Sig
P05154	SERPINA5	0.910516	0.0407126	-0.0238035	Not Sig
P26038	MSN	0.911553	0.0402183	0.200613	Not Sig
P04275	VWF	0.917229	0.037522	0.0273428	Not Sig
P01031	C5	0.917733	0.0372837	-0.0138469	Not Sig
Q01459	CTBS	0.921904	0.0353142	0.0414966	Not Sig
P04278	SHBG	0.9231	0.0347511	-0.0503051	Not Sig
O75144.2	ICOSLG.2	0.925641	0.0335573	-0.0625378	Not Sig
Q9UBQ6	EXTL2	0.926344	0.0332277	0.0435376	Not Sig
Q76LX8	ADAMTS13	0.931828	0.0306642	-0.021009	Not Sig
Q8NBP7	PCSK9	0.932774	0.0302234	-0.00886313	Not Sig
P06753	TPM3	0.9332	0.0300253	0.084775	Not Sig
P14543	NID1	0.937439	0.0280571	0.182003	Not Sig
P68871	HBB	0.939005	0.027332	0.0274293	Not Sig
P10909.2	CLU.2	0.939573	0.0270694	-0.00924156	Not Sig
P01011	SERPINA3	0.94021	0.0267753	0.00962047	Not Sig
P69905	HBA1	0.940325	0.0267222	0.0397384	Not Sig
P02649	APOE	0.943051	0.0254649	0.0147579	Not Sig
Q15323	KRT31	0.944385	0.0248511	0.0172778	Not Sig
B9A064	IGLL5	0.946002	0.0241081	0.0154414	Not Sig
P43652	AFM	0.948603	0.0229156	-0.00796291	Not Sig
P00748	F12	0.956326	0.0193939	0.0172582	Not Sig
Q15063.5	POSTN.5	0.959071	0.0181494	0.0525779	Not Sig
P13796	LCP1	0.962933	0.016404	0.0116891	Not Sig
O43157	PLXNB1	0.967355	0.0144141	0.0200501	Not Sig
P07195	LDHB	0.968294	0.0139928	0.0236712	Not Sig
Q15582	TGFBI	0.968445	0.013925	0.00479384	Not Sig
Q8TAQ9	SUN3	0.968633	0.0138407	-0.021497	Not Sig
P11597	CETP	0.973162	0.0118149	-0.0654725	Not Sig
P60709	ACTB	0.97366	0.0115927	0.0190087	Not Sig
P04003	C4BPA	0.977533	0.00986877	-0.00573392	Not Sig
Q16610	ECM1	0.978368	0.00949782	0.00417668	Not Sig
P14151.2	SELL.2	0.981962	0.00790537	0.00800017	Not Sig
P00450	CP	0.984718	0.00668811	-0.00460003	Not Sig
Q16853	AOC3	0.988095	0.00520143	-0.0774991	Not Sig
P02654	APOC1	0.989572	0.0045525	-0.00557544	Not Sig
P13647	KRT5	0.991495	0.00370964	-0.00345035	Not Sig
P00918	CA2	0.9972	0.00121751	-0.14299	Not Sig
P19823	ITIH2	0.000443097	3.3535	0.249111	None
P06681	C2	0.00562553	2.24984	0.338192	None
P07357	C8A	0.0185236	1.73227	0.248985	None
P12821	ACE	0.0214872	1.66782	-0.955736	None
Q9Y490	TLN1	0.0270359	1.56806	-0.891797	None
P03952	KLKB1	0.0287061	1.54203	-0.310395	None
P23528	CFL1	0.03557	1.44892	0.711397	None
P11717	IGF2R	0.0376983	1.42368	0.855676	None
Q9NPY3	CD93	0.0493138	1.30703	-0.998601	None
