# Supplementary material for: Plasma Proteome Signature to Predict the Outcome of Breast Cancer Patients Receiving Neoadjuvant Chemotherapy
Source: Cancers (Basel). 2021 Dec 14;13(24):6267. doi: 10.3390/cancers13246267 (PMC8699627; doi:10.3390/cancers13246267)
Supplement: Supplementary file 1 [file cancers-13-06267-s001.zip › cancers-1473468-supplementary/Supplementary Table S4.xlsx]

## Sheet: Supplementary Table S4
Supplementary Table S4. Selected feature proteins by AUC-based RF backward elimination with 305 proteins as input.
Uniprot Accession No.	Gene Name	Importance	Prob. Select*	Selection	Univariate AUC
P11226	MBL2	0.4848	0.787	Y	0.807
Q15113	PCOLCE	0.3947	0.613	Y	0.722
P07237	P4HB	0.4178	0.56	Y	0.722
P19823	ITIH2	0.348	0.527	Y	0.646
P11717	IGF2R	0.2681	0.32	N	0.62
P02655	APOC2	0.2289	0.28	N	0.757
P17813	ENG	0.2201	0.253	N	0.739
P02746	C1QB	0.2612	0.227	N	0.588
*Probability of selection for each variable.
