# Supplementary material for: Plasma Proteome Signature to Predict the Outcome of Breast Cancer Patients Receiving Neoadjuvant Chemotherapy
Source: Cancers (Basel). 2021 Dec 14;13(24):6267. doi: 10.3390/cancers13246267 (PMC8699627; doi:10.3390/cancers13246267)
Supplement: Supplementary file 1 [file cancers-13-06267-s001.zip › cancers-1473468-supplementary/Supplementary Table S5.xlsx]

## Sheet: Supplementary Table S4
Supplementary Table S5. Univariate survival analysis of recurrence, metastasis, and death.
Uniprot_ID	Gene Name	P-value (log-rank test)
		DFS1	OS2	DMFS3
Q14126	DSG2	0.29771	0.0763909	0.385127
P01833	PIGR	0.038563	0.26065	0.155223
Q10588	BST1	0.0866468	0.196637	0.0436856
P08637	FCGR3A	0.381857	0.389854	0.0436856
P11226	MBL2	0.00421118	0.208152	0.000160404
Q9NQ79	CRTAC1	0.12897	0.264508	0.421041
Q16706	MAN2A1	0.0173803	0.127965	0.0680581
Q9NPY3	CD93	0.0277184	0.0894694	0.0533651
P05109	S100A8	0.238157	0.399254	0.071427
P21333	FLNA	0.0630362	0.279288	0.266121
P01042-2	KNG1.2	0.364088	0.268317	0.0814065
P08253	MMP2	0.096942	0.109834	0.00670342
Q13449	LSAMP	0.0706906	0.0842643	0.246737
Q8NCS7	SLC44A5	0.136231	0.203808	0.0373625
Q8IZF2	ADGRF5	0.00753499	0.225497	0.0325246
Q9Y5C1	ANGPTL3	0.0315641	0.177251	0.0353025
P07237	P4HB	0.0244015	0.049537	0.0590079
P18206	VCL	0.325037	0.0942097	0.250652
P69905	HBA1	0.0233351	0.354441	0.147902
P55058	PLTP	0.0335262	0.0969861	0.0265705
Q13093	PLA2G7	0.28774	0.131294	0.153277
P04745	AMY1A	0.174161	0.299996	0.161687
P35443	THBS4	0.0116206	0.00937662	0.0191722
P12821	ACE	0.0121512	0.0625501	0.0103259
P04066	FUCA1	0.0634807	0.1376	0.0213012
Q15166	PON3	0.120848	0.0763909	0.0442768
P09960	LTA4H	0.0621735	0.131259	0.024592
P07333	CSF1R	0.05035	0.129753	0.0366438
P20774	OGN	0.0626838	0.097398	0.00384421
B9A064	IGLL5	0.115988	0.0538558	0.149404
P06753	TPM3	0.045693	0.268754	0.0772059
Q14624-2	ITIH4.2	0.0666981	0.283887	0.105578
O00533-2	CHL1.2	0.0198301	0.0396952	0.100118
P17936-2	IGFBP3.2	0.241241	0.190475	0.11679
P43251-2	BTD.2	0.178092	0.270821	0.0601877
P80188	LCN2	0.250691	0.528432	0.273283
P12830	CDH1	0.113592	0.246041	0.0201769
P60709	ACTB	0.277462	0.182811	0.0871363
Q9Y490	TLN1	0.394799	0.117611	0.44996
P07339	CTSD	0.148606	0.170447	0.249602
P18065	IGFBP2	0.10716	0.232974	0.256707
P13591	NCAM1	0.0225381	0.0408562	0.167946
P05160	F13B	0.330388	0.101461	0.201121
O00187	MASP2	0.112505	0.379432	0.151303
Q6YHK3	CD109	0.0976425	0.189466	0.20246
Q9BY67-3	CADM1.3	0.027567	0.00784733	0.00497161
P02042	HBD	0.125077	0.163479	0.0418982
P12955	PEPD	0.0707117	0.555977	0.0711187
Q12884	FAP	0.157848	0.0553779	0.221641
P22891-2	PROZ.2	0.00213995	0.0289989	0.0128534
P03951	F11	0.457987	0.270451	0.0698213
Q9Y6R7	FCGBP	0.218377	0.299342	0.0272495
P62937	PPIA	0.334324	0.061879	0.112059
P17813	ENG	0.0734627	0.132411	0.151982
Q15848	ADIPOQ	0.00372162	0.0280415	0.00210307
Q04695	KRT17	0.0898202	0.286097	0.125157
P30101	PDIA3	0.0994328	0.190921	0.285209
P81605-2	DCD.2	0.18508	0.112086	0.102003
P22792	CPN2	0.127855	0.205099	0.153502
P15144	ANPEP	0.118758	0.583211	0.0451671
Q13822-3	ENPP2.3	0.158429	0.0763909	0.120218
P07359	GP1BA	0.073935	0.336783	0.290563
P35579	MYH9	0.182521	0.119201	0.0908769
Q9UM47	NOTCH3	0.141855	0.261633	0.0982374
P05362	ICAM1	0.00343844	0.0350553	0.151356
O43866	CD5L	0.0242821	0.372067	0.0851917
Q15113	PCOLCE	0.255916	0.105731	0.210473
P00488	F13A1	0.241202	0.325089	0.0185383
P02753	RBP4	0.319747	0.310594	0.162882
O75144-2	ICOSLG.2	0.000351178	0.202165	0.00779419
Q02413	DSG1	0.220158	0.119882	0.363422
Q96S96	PEBP4	0.299894	0.280025	0.337179
P12259	F5	0.5836	0.204843	0.180073
Q15582	TGFBI	0.165642	0.0764809	0.209854
P68032	ACTC1	0.204887	0.036574	0.0564101
P03952	KLKB1	0.144592	0.198723	0.0554098
P23528	CFL1	0.0960886	0.0306399	0.240075
P08571	CD14	0.105625	0.146926	0.116801
P26927	MST1	8.21205e-05	0.0282201	0.00261592
P08709	F7	0.169059	0.257271	0.0436856
P02538	KRT6A	0.00234349	0.0406262	0.00153166
P35527	KRT9	0.203145	0.305611	0.259329
P32119	PRDX2	0.122042	0.0969861	0.300426
P24593	IGFBP5	0.0738478	0.0132729	0.0694569
Q6UXB8	PI16	0.00683579	0.00887561	0.000293328
P13473-3	LAMP2.3	0.0854874	0.250487	0.0102862
P05534	HLA-A	0.103031	0.137057	0.247901
P01033	TIMP1	0.0550735	0.413427	0.0722933
Q9BWP8-10	COLEC11.10	0.131579	0.171053	0.0204337
P07911-5	UMOD.5	0.0383738	0.0414359	0.023172
P54289	CACNA2D1	0.167057	0.147344	0.243976
Q9NZK5	ADA2	0.260228	0.163109	0.193394
Q14515	SPARCL1	0.240536	0.236455	0.11792
P23470	PTPRG	0.219127	0.474279	0.0293541
P00739-2	HPR.2	0.396286	0.279979	0.109145
O14791-2	APOL1.2	0.0467078	0.0675771	0.110139
P11021	HSPA5	0.342977	0.244102	0.0499461
O95479	H6PD	0.00866195	0.00166839	0.0184499
P43121	MCAM	0.304461	0.228957	0.0679622
Q9Y6Z7	COLEC10	0.0793251	0.0524343	0.0116072
P22105-4	TNXB.4	0.0849556	0.204875	0.0839415
P06396	GSN	0.0169953	0.0392172	0.0142148
Q92820	GGH	0.129053	0.463468	0.20687
P08185	SERPINA6	0.114026	0.384043	0.0833965
P02751	FN1	0.237202	0.171053	0.465217
P55290-4	CDH13.4	0.500828	0.539305	0.195167
P68871	HBB	0.0335695	0.299342	0.017649
P02747	C1QC	0.211857	0.0970386	0.288342
P02765	AHSG	0.326573	0.103617	0.456226
P02746	C1QB	0.310472	0.601527	0.23317
Q14624	ITIH4	0.0175702	0.220934	0.19946
P02654	APOC1	0.269312	0.134742	0.175839
P26038	MSN	0.0474215	0.238924	0.0243096
P00746	CFD	0.28013	0.375829	0.433615
P63104	YWHAZ	0.261613	0.21766	0.409979
P40189	IL6ST	0.135277	0.157887	0.242615
P05154	SERPINA5	0.149417	0.299342	0.017649
P05090	APOD	0.0737467	0.0677125	0.289489
P04275	VWF	0.159679	0.4125	0.408922
P01019	AGT	0.00460528	0.178577	0.115186
P09871	C1S	0.0175645	0.0387044	0.0057585
P00748	F12	0.0142547	0.359161	0.193092
P27169	PON1	0.0679468	0.319867	0.027314
Q6EMK4	VASN	0.445406	0.463708	0.452104
O43157	PLXNB1	0.00207467	0.0280914	0.19895
P06276	BCHE	0.196898	0.0658449	0.0243096
P02533	KRT14	0.0677057	0.193334	0.19887
P18428	LBP	0.410784	0.0876567	0.18669
O75636	FCN3	0.330254	0.229517	0.129605
P20851	C4BPB	0.0420106	0.0350553	0.540412
P06733	ENO1	0.421856	0.0448045	0.102948
P02743	APCS	0.107973	0.0833198	0.0211148
P12814-3	ACTN1.3	0.0859674	0.357132	0.206717
P48740	MASP1	0.171984	0.14342	0.117599
P0DJI8	SAA1	0.149196	0.113109	0.0313079
P00450	CP	0.0692329	0.166824	0.292492
P16190	HLA-A	0.0951654	0.378071	0.319267
P27918	CFP	0.102687	0.133929	0.030425
P22897	MRC1	0.117296	0.024879	0.122416
Q9NZP8	C1RL	0.0191358	0.134742	0.239151
P35908	KRT2	0.0588646	0.281597	0.0808315
P14543	NID1	0.312297	0.0392172	0.301951
P04114	APOB	0.332348	0.0526205	0.227731
P10643	C7	0.0101371	0.006972	0.00190572
P05452	CLEC3B	0.0922009	0.281275	0.0343282
P08519	LPA	0.0123344	0.151833	0.152828
P02790	HPX	0.00187769	0.177764	0.0149084
P10909-2	CLU.2	0.280799	0.151043	0.309262
Q76LX8	ADAMTS13	0.0426815	0.213859	0.220634
P22352	GPX3	0.18811	0.247564	0.238489
Q86VB7-2	CD163.2	0.00218645	0.0208673	0.00995837
P01034	CST3	0.236093	0.108977	0.354294
Q9NPH3-5	IL1RAP.5	0.299832	0.112086	0.122969
P00736	C1R	0.0780677	0.2217	0.30034
P14151-2	SELL.2	0.0710177	0.207484	0.0248842
Q15063-5	POSTN.5	0.131338	0.391789	0.0260637
P19021-5	PAM.5	0.100668	0.236472	0.152771
P05019	IGF1	0.0645547	0.0272225	0.014566
P08779	KRT16	0.155227	0.319752	0.162771
P41222	PTGDS	0.33838	0.298751	0.0485012
Q16610	ECM1	0.267399	0.089031	0.077451
P04003	C4BPA	0.00323797	0.0312052	0.245693
P61769	B2M	0.232732	0.153364	0.34795
Q9UJJ9	GNPTG	0.0406914	0.113481	0.117189
Q9NY97	B3GNT2	0.0980817	0.10877	0.0878487
P36955	SERPINF1	0.236518	0.365723	0.0802521
Q8NBP7	PCSK9	0.160261	0.299342	0.107488
P15169	CPN1	0.246987	0.252075	0.167347
P02749	APOH	0.434473	0.181972	0.0905041
P01031	C5	0.0123668	0.094782	0.00915341
Q04756	HGFAC	0.0238558	0.0675771	0.0472068
Q96PD5-2	PGLYRP2.2	0.314784	0.218018	0.0904244
P35858-2	IGFALS.2	0.24962	0.0618395	0.32671
P04264	KRT1	0.388771	0.300835	0.377101
P0C0L5	C4B	5.14691e-05	0.00115746	0.00335489
P02760	AMBP	0.00633641	0.02151	0.0303818
P00740	F9	0.076467	0.159884	0.0924168
P07360	C8G	0.141797	0.200338	0.0584399
P00338-3	LDHA.3	0.278525	0.239862	0.245458
P05155-3	SERPING1.3	0.115154	0.337036	0.373876
P04070-2	PROC.2	0.0496992	0.0325935	0.0554217
O14786	NRP1	0.0558631	0.113481	0.331491
Q12805	EFEMP1	0.293894	0.210525	0.365034
P33151	CDH5	0.105782	0.137312	0.179373
P07225	PROS1	0.0303035	0.0200636	0.141584
P0C0L4	C4A	0.000854832	0.00553067	0.00337184
P05156	CFI	0.0720781	0.129427	0.149031
Q86UD1	OAF	0.0488373	0.181645	0.0640051
P13796	LCP1	0.215959	0.230683	0.019536
P07195	LDHB	0.00102693	0.0576862	0.0101897
P27487	DPP4	0.447537	0.203808	0.268391
Q06033	ITIH3	0.196968	0.0202441	0.0449767
Q12860	CNTN1	0.315607	0.211977	0.241959
P00734	F2	0.0416032	0.125638	0.31595
P98160	HSPG2	0.379806	0.115524	0.354294
P05543	SERPINA7	0.303998	0.171666	0.156026
P24821	TNC	0.0182269	0.305611	0.0728281
P04004	VTN	0.0668305	0.0163872	0.450513
Q14520	HABP2	0.161681	0.204904	0.0694491
Q9UGM5	FETUB	0.0668151	0.242887	0.229367
Q8TAQ9	SUN3	0.0622132	0.0697191	0.0302527
P00751	CFB	0.0547861	0.160797	0.139739
P00747	PLG	0.267547	0.367013	0.130132
P02745	C1QA	0.10207	0.149349	0.276824
P08195-4	SLC3A2.4	0.137154	0.111696	0.165076
P04278	SHBG	0.253731	0.0823854	0.0644843
P16070	CD44	0.269312	0.244102	0.109749
P05062	ALDOB	0.105747	0.049537	0.01342
Q01459	CTBS	0.395681	0.335556	0.0461709
P23142-4	FBLN1.4	0.000275626	0.0278695	0.0175575
Q99969	RARRES2	0.281834	0.14484	0.402261
P02774-3	GC.3	0.246286	0.109543	0.448357
P49908	SELENOP	0.143983	0.259592	0.033259
P01011	SERPINA3	0.0821273	0.177266	0.00948856
P00742	F10	0.157538	0.106592	0.0868525
P35542	SAA4	0.00531932	0.101461	0.15713
P07357	C8A	0.314121	0.286097	0.273693
Q12913	PTPRJ	0.0409264	0.320127	0.00578225
P25774	CTSS	0.189799	0.0934908	0.20064
P49747	COMP	0.11405	0.109834	0.03375
P39060	COL18A1	0.00118944	0.585531	0.00322327
Q9Y5Y7	LYVE1	0.0964897	0.0771973	0.0444924
P15151	PVR	0.0515839	0.336551	0.347008
P02750	LRG1	0.386279	0.0763909	0.330235
P19320	VCAM1	0.0977162	0.212425	0.0218358
P04040	CAT	0.313639	0.0978269	0.192429
P02649	APOE	0.269452	0.259592	0.392242
Q03591	CFHR1	0.000642569	0.0104313	0.00385324
P43652	AFM	0.00730316	0.1376	0.0235099
P07358	C8B	0.130754	0.223451	0.235785
P06727	APOA4	0.0407145	0.292843	0.0978397
Q6UVK1	CSPG4	0.0089989	0.0365729	0.0595666
P19823	ITIH2	0.0962198	0.0705043	0.0219062
P16035	TIMP2	0.0252389	0.0723912	0.0499669
P02748	C9	0.0443142	0.192709	0.0766547
P04196	HRG	0.218859	0.015388	0.0464707
Q9BTY2	FUCA2	0.13498	0.0529036	0.0428194
O75882	ATRN	0.202594	0.089031	0.0563077
P51884	LUM	0.0233408	0.106153	0.0497091
Q92954	PRG4	0.0219805	0.136761	0.06636
O00391	QSOX1	0.0445494	0.153046	0.0248201
P25311	AZGP1	0.0368104	0.252076	0.154014
P05546	SERPIND1	0.0277507	0.00307077	0.0596604
Q07075	ENPEP	0.0748894	0.0536222	0.00591118
Q9UNW1	MINPP1	0.34377	0.247941	0.0250692
P09172	DBH	0.147193	0.29873	0.0312432
P14625	HSP90B1	0.221772	0.621106	0.522398
P13645	KRT10	0.0410211	0.273737	0.0755289
Q96KN2	CNDP1	0.03291	0.0831249	0.0208744
Q13740	ALCAM	0.0651902	0.0755592	0.0114117
P04217	A1BG	0.283923	0.292843	0.0358292
Q08380	LGALS3BP	0.231495	0.451914	0.321904
P04180	LCAT	0.190393	0.264508	0.231087
P19827	ITIH1	0.12948	0.261036	0.0928255
P55056	APOC4	0.116941	0.0759576	0.0597227
P00918	CA2	0.291521	0.193431	0.309431
P01344-3	IGF2.3	0.105146	0.10877	0.204886
P12111	COL6A3	0.258952	0.0432917	0.291757
P61626	LYZ	0.0439965	0.453557	0.113238
Q86UX7	FERMT3	0.0863794	0.10135	0.181899
P06681	C2	0.366772	0.312255	0.0871105
Q9UBQ6	EXTL2	0.334227	0.223451	0.10559
P48740-4	MASP1.4	0.0972189	0.059702	0.19422
P04406	GAPDH	0.235648	0.0913369	0.0474637
P61916	NPC2	0.00111304	0.107011	0.010577
P36980	CFHR2	0.0169354	0.0326717	0.0909174
O95445	APOM	0.446672	0.358654	0.0827039
P08697	SERPINF2	0.0999814	0.120348	0.104706
P29622	SERPINA4	0.00423287	0.0252476	0.00152253
Q9UBX1	CTSF	0.0581554	0.164026	0.20048
Q9Y4L1	HYOU1	0.0321209	0.171053	0.0410696
P80108	GPLD1	0.082957	0.213945	0.113041
P07996	THBS1	0.258377	0.250487	0.200052
P08294	SOD3	0.230616	0.248884	0.180631
P20742	PZP	0.384711	0.0589552	0.235781
Q9UNN8	PROCR	0.00930289	0.226965	0.0387118
Q9BXR6	CFHR5	0.00398512	0.0517457	0.0116751
P11717	IGF2R	0.284716	0.240331	0.314818
Q9UHG3	PCYOX1	0.325009	0.234606	0.180809
Q9UK55	SERPINA10	0.0281242	0.0140136	0.0526291
Q96IY4	CPB2	0.236082	0.46225	0.076943
P04217-2	A1BG.2	0.0577791	0.150028	0.120861
P02775	PPBP	0.264401	0.396062	0.457021
P55103	INHBC	0.135755	0.100818	0.169271
Q7Z7G0	ABI3BP	0.146955	0.249416	0.418998
Q99784	OLFM1	0.0927408	0.0618395	0.182196
P13647	KRT5	0.226024	0.136535	0.221941
P00390	GSR	0.0334482	0.288301	0.0837636
P02741	CRP	0.0224881	0.113481	0.0809836
P58335	ANTXR2	0.155274	0.258803	0.160198
O95497	VNN1	0.0233729	0.0262507	0.0476721
P07737	PFN1	0.0885834	0.204843	0.218282
P02656	APOC3	0.133124	0.0406262	0.0685313
P14618	PKM	0.100073	0.241328	0.0288288
P00915	CA1	0.386188	0.100641	0.295978
Q16853	AOC3	0.191456	0.228244	0.102839
Q9HDC9	APMAP	0.072381	0.0873395	0.0556272
P33908	MAN1A1	0.16433	0.157392	0.076142
P05556-3	ITGB1.3	0.00530573	0.0471195	0.00545995
Q07954	LRP1	0.435668	0.20793	0.216891
P30043	BLVRB	0.190576	0.0763909	0.240578
P11597	CETP	0.0230535	0.305787	0.0309462
P20929-2	NEB.2	0.00020325	0.142093	0.000921292
P02655	APOC2	0.0312234	0.0763909	0.0322822
Q15323	KRT31	0.320199	0.142892	0.158801
1Disease-free survival
2Ovarall survival
3Distance metastasis-free survival
